# Supplementary material for: eEF2 improves dense connective tissue repair and healing outcome by regulating cellular death, autophagy, apoptosis, proliferation and migration
Source: Cell Mol Life Sci. 2023 Apr 21;80(5):128. doi: 10.1007/s00018-023-04776-x (PMC10121543; doi:10.1007/s00018-023-04776-x)
Supplement: Supplementary file 1 — Supplementary file1 (XLSX 1261 KB) [file 18_2023_4776_MOESM1_ESM.xlsx]

## Sheet: Sheet1
Checked	Protein FDR Confidence: Combined	Master	Accession	Description	Gene Symbol	Exp. q-value: Combined	Contaminant	Sum PEP Score	Coverage [%]	# Peptides	# PSMs	# Unique Peptides	# AAs	MW [kDa]	calc. pI	Score Mascot: Mascot	# Peptides (by Search Engine): Mascot	Biological Process	Cellular Component	Molecular Function	Pfam IDs	Entrez Gene ID	Ensembl Gene ID	Gene Symbol	Chromosome	KEGG Pathways	WikiPathways	Reactome Pathways	# Protein Pathway Groups	Abundance Ratio: (Poor) / (Good)	Abundance Ratio Adj. P-Value: (Poor) / (Good)	Abundance Ratio Variability [%]: (Poor) / (Good)	Abundances (Grouped): Good	Abundances (Grouped): Poor	Abundances (Grouped) CV [%]: Good	Abundances (Grouped) CV [%]: Poor	Abundances (Normalized): F75: Sample, Good	Abundances (Normalized): F76: Sample, Good	Abundances (Normalized): F77: Sample, Good	Abundances (Normalized): F78: Sample, Good	Abundances (Normalized): F79: Sample, Good	Abundances (Normalized): F80: Sample, Good	Abundances (Normalized): F82: Sample, Good	Abundances (Normalized): F83: Sample, Good	Abundances (Normalized): F84: Sample, Good	Abundances (Normalized): F85: Sample, Good	Abundances (Normalized): F87: Sample, Good	Abundances (Normalized): F88: Sample, Good	Abundances (Normalized): F89: Sample, Good
FALSE	High	None	A0A087WW87	Immunoglobulin kappa variable 2-40 OS=Homo sapiens (Human) OX=9606 GN=IGKV2-40 PE=3 SV=2	IGKV2-40; IGKV2D-40	0	FALSE	9.489	11	1	2	1	121	13.3	4.61	103	1	cellular component movement;metabolic process;regulation of biological process;response to stimulus;transport	extracellular;membrane	catalytic activity	Pf07679, Pf07686	28916; 28878		IGKV2-40; IGKV2D-40	2			FCERI mediated Ca+2 mobilization; Scavenging of heme from plasma; Classical antibody-mediated complement activation; FCERI mediated MAPK activation; FCERI mediated NF-kB activation; CD22 mediated BCR regulation; Regulation of Complement cascade; Immunoregulatory interactions between a Lymphoid and a non-Lymphoid cell; Cell surface interactions at the vascular wall; FCGR activation; Regulation of …	26	1.005	0.86906	85.83	2.26857e+06	2.94293e+06	48.07	55.33	1.80866e+06	2.89867e+06	5.62492e+06	1.95245e+06	2.93593e+06	1.576e+06	1.96928e+06	651223	2.47774e+06	2.73009e+06	5.02028e+06	3.0266e+06	1.6891e+06
FALSE	High	Master Protein	P78371	T-complex protein 1 subunit beta OS=Homo sapiens (Human) OX=9606 GN=CCT2 PE=1 SV=4	CCT2	0	FALSE	18.72	9	3	9	3	535	57.5	6.46	113	3	cell organization and biogenesis;metabolic process;regulation of biological process;transport	cytoplasm;cytosol;extracellular;organelle lumen	nucleotide binding;protein binding	Pf00118	10576	ENSG00000166226.12	CCT2	12			BBSome-mediated cargo-targeting to cilium; Prefoldin mediated transfer of substrate to CCT/TriC; Cooperation of PDCL (PhLP1) and TRiC/CCT in G-protein beta folding; Association of TriC/CCT with target proteins during biosynthesis; Neutrophil degranulation; Folding of actin by CCT/TriC; Formation of tubulin folding intermediates by CCT/TriC	16	0.803	0.997412	79.14	3.17249e+06	3.83408e+06	57.02	58.87	1.33129e+06	2.61695e+06	2.91913e+06	3.07885e+06	2.03456e+06	6.86748e+06	2.10647e+06	2.97712e+06	4.2091e+06	8.25554e+06	5.32722e+06	3.04591e+06	1.47912e+06
FALSE	High	Master Protein	P02724	Glycophorin-A OS=Homo sapiens (Human) OX=9606 GN=GYPA PE=1 SV=2	GYPA	0	FALSE	14.173	21	2	4	2	150	16.3	5.47	46	2	cellular component movement	membrane	protein binding;receptor activity	Pf01102	2993		GYPA	4	Hematopoietic cell lineage; Malaria		Cell surface interactions at the vascular wall	4	1.478	0.0995903	117.79	480240	536799	93.65	115.66		572828				1.05893e+06	169126		145023	1.8513e+06
FALSE	High	Master Protein	P0DP23	Calmodulin-1 OS=Homo sapiens (Human) OX=9606 GN=CALM1 PE=1 SV=1	CALM3; CALM2; CALM1	0	FALSE	8.516	35	2	4	2	149	16.8	4.22	36	2	metabolic process;regulation of biological process;response to stimulus;transport	cytoplasm;cytoskeleton;cytosol;extracellular;membrane	catalytic activity;enzyme regulator activity;metal ion binding;protein binding;transporter activity	Pf00036, Pf08726, Pf12763, Pf13202, Pf13405, Pf13499, Pf13833, Pf14658	808; 805; 801	ENSG00000160014.16; ENSG00000143933.16; ENSG00000198668.10	CALM3; CALM2; CALM1	19; 2; 14	Dopaminergic synapse; Phototransduction; Vascular smooth muscle contraction; Insulin signaling pathway; Amphetamine addiction; cGMP-PKG signaling pathway; Renin secretion; Neurotrophin signaling pathway; Rap1 signaling pathway; Oxytocin signaling pathway; Olfactory transduction; Circadian entrainment; Long-term potentiation; Glioma; Phosphatidylinositol signaling system; Adrenergic signaling in c…	Physiological and Pathological Hypertrophy of the Heart; MicroRNAs in cardiomyocyte hypertrophy; Alzheimers Disease; Endothelin Pathways; T-Cell Receptor and Co-stimulatory Signaling; Common Pathways Underlying Drug Addiction; Cardiac Hypertrophic Response; Myometrial Relaxation and Contraction Pathways; Melatonin metabolism and effects; G Protein Signaling Pathways; T-Cell antigen Receptor (TCR)…	Smooth Muscle Contraction; Uptake and function of anthrax toxins; Stimuli-sensing channels; Translocation of GLUT4 to the plasma membrane; Synthesis of IP3 and IP4 in the cytosol; Reduction of cytosolic Ca++ levels; CREB phosphorylation through the activation of CaMKII; Ion homeostasis; Ca2+ pathway; Phase 0 - rapid depolarisation; Calcineurin activates NFAT; Platelet degranulation ; eNOS activat…	150	0.784	0.997412	84.37	758599	620365	61.82	68.3	402929	725799	2.11406e+06	533291	1.50564e+06	1.20733e+06	746695	896271	584046	720275	1.1297e+06	770693	933496
FALSE	High	Master Protein	O00339	Matrilin-2 OS=Homo sapiens (Human) OX=9606 GN=MATN2 PE=1 SV=4	MATN2	0	FALSE	17.49	6	3	5	3	956	106.8	6.27	66	3	cell organization and biogenesis;cellular component movement;response to stimulus	extracellular	metal ion binding;protein binding	Pf00092, Pf03302, Pf07645, Pf10393, Pf12662, Pf12947, Pf13519, Pf14670	4147	ENSG00000132561.13	MATN2	8				0	0.418	0.0504614	87.25	460101	191499	202.56	98.24	1.17235e+06	352178	558117	508453	926193	227314	837702		152844		394721	219043	8.16917e+06
FALSE	High	Master Protein	P46777	60S ribosomal protein L5 OS=Homo sapiens (Human) OX=9606 GN=RPL5 PE=1 SV=3	RPL5	0	FALSE	5.024	6	1	5	1	297	34.3	9.72	31	1	cell organization and biogenesis;metabolic process;regulation of biological process;transport	cytoplasm;cytosol;membrane;nucleus;ribosome	protein binding;RNA binding;structural molecule activity	Pf00861, Pf14204	6125	ENSG00000122406.12	RPL5	1	Ribosome	Cytoplasmic Ribosomal Proteins	Peptide chain elongation; Eukaryotic Translation Termination; Viral mRNA Translation; L13a-mediated translational silencing of Ceruloplasmin expression; Nonsense Mediated Decay (NMD) independent of the Exon Junction Complex (EJC); Selenocysteine synthesis; Nonsense Mediated Decay (NMD) enhanced by the Exon Junction Complex (EJC); GTP hydrolysis and joining of the 60S ribosomal subunit; Major path…	34	0.407	0.0365966	99.21	612364	229349	68.57	102.74	257667	924429	933081	202755	852898	179816					167646	612364	721793
FALSE	High	Master Protein	P08514	Integrin alpha-IIb OS=Homo sapiens (Human) OX=9606 GN=ITGA2B PE=1 SV=3	ITGA2B	0	FALSE	26.459	7	5	11	5	1039	113.3	5.38	159	5	cell organization and biogenesis;regulation of biological process;response to stimulus;transport	cell surface;membrane	metal ion binding;protein binding	Pf00357, Pf01839, Pf08441, Pf13517	3674	ENSG00000005961.17	ITGA2B	17	Arrhythmogenic right ventricular cardiomyopathy (ARVC); Dilated cardiomyopathy; Hematopoietic cell lineage; Rap1 signaling pathway; Pathways in cancer; Focal adhesion; Regulation of actin cytoskeleton; Small cell lung cancer; ECM-receptor interaction; PI3K-Akt signaling pathway; Hypertrophic cardiomyopathy (HCM); Platelet activation	Integrin-mediated Cell Adhesion; Arrhythmogenic Right Ventricular Cardiomyopathy; Focal Adhesion; Focal Adhesion-PI3K-Akt-mTOR-signaling pathway	Integrin cell surface interactions; Signaling by BRAF and RAF fusions; Signal transduction by L1; RUNX1 regulates genes involved in megakaryocyte differentiation and platelet function; MAP2K and MAPK activation; GRB2:SOS provides linkage to MAPK signaling for Integrins ; Signaling by RAS mutants; Signaling by high-kinase activity BRAF mutants; Signaling by moderate kinase activity BRAF mutants; p…	54	0.706	0.965053	85	2.49635e+06	1.6699e+06	75.12	80.05	3.66147e+06	1.06129e+06	3.39113e+06	730912	1.47092e+06	1.38198e+06	1.64982e+06	7.36047e+06	1.92021e+06	1.75119e+06	3.71862e+06	2.05248e+06	2.56821e+06
FALSE	High	Master Protein Candidate	P16403	Histone H1.2 OS=Homo sapiens (Human) OX=9606 GN=H1-2 PE=1 SV=2	HIST1H1C	0	FALSE	45.004	18	6	65	6	213	21.4	10.93	1421	6	cell organization and biogenesis;metabolic process;regulation of biological process	chromosome;nucleus	DNA binding;protein binding;RNA binding	Pf00538	3006	ENSG00000187837.3	HIST1H1C	6			Formation of Senescence-Associated Heterochromatin Foci (SAHF); Activation of DNA fragmentation factor	10	0.93	0.965053	84.64	5.67798e+06	5.46492e+06	79.92	69.16	5.69914e+06	6.03313e+06	2.74487e+07	3.31633e+06	1.22269e+07	5.65691e+06	7.7325e+06	1.31815e+06	2.1419e+06	2.13587e+06	7.42025e+06	4.92694e+06	5.42897e+06
FALSE	High	Master Protein	P62701	40S ribosomal protein S4, X isoform OS=Homo sapiens (Human) OX=9606 GN=RPS4X PE=1 SV=2	RPS4X	0.001	FALSE	4.057	5	1	5	1	263	29.6	10.15	53	1	cell organization and biogenesis;development;metabolic process;regulation of biological process;transport	cytoplasm;cytosol;membrane;ribosome	protein binding;RNA binding;structural molecule activity	Pf00900, Pf08071	6191	ENSG00000198034.10	RPS4X	X	Ribosome	Cytoplasmic Ribosomal Proteins	Peptide chain elongation; Eukaryotic Translation Termination; Viral mRNA Translation; Formation of the ternary complex, and subsequently, the 43S complex; L13a-mediated translational silencing of Ceruloplasmin expression; Selenocysteine synthesis; Nonsense Mediated Decay (NMD) independent of the Exon Junction Complex (EJC); Nonsense Mediated Decay (NMD) enhanced by the Exon Junction Complex (EJC)…	38	0.708	0.965053	75.9	362780	420835	76.19	43.87	669872	648979	898848	338697	792509	157042	352029	309041	105932		152937	324910	788908
FALSE	High	Master Protein	P02774	Vitamin D-binding protein OS=Homo sapiens (Human) OX=9606 GN=GC PE=1 SV=2		0	FALSE	133.524	34	14	332	14	474	52.9	5.45	6521	14												0	0.803	0.997412	77.99	8.62828e+07	7.61249e+07	30.25	46.01	1.05597e+08	1.05345e+08	6.74582e+07	1.13652e+08	1.06308e+08	7.35177e+07	8.55158e+07	1.07039e+08	8.17966e+07	2.90099e+07	1.11224e+08	1.29121e+08	9.78094e+07
FALSE	Medium	Master Protein	Q3YEC7	Rab-like protein 6 OS=Homo sapiens (Human) OX=9606 GN=RABL6 PE=1 SV=2	RABL6	0.024	FALSE	2.164	2	1	1	1	729	79.5	5.22	0	1	regulation of biological process;response to stimulus	cytoplasm;nucleus	catalytic activity;nucleotide binding;protein binding	Pf00025, Pf00071, Pf08477	55684	ENSG00000196642.18	RABL6	9				0	1.064	0.775842	71.17	269161	286398	43.28	49.49	328458	269161		252761		146549	368223		153055	160523			386734
FALSE	High	Master Protein	P01042	Kininogen-1 OS=Homo sapiens (Human) OX=9606 GN=KNG1 PE=1 SV=2	KNG1	0	FALSE	165.883	24	15	323	15	644	71.9	6.81	4745	15	cellular homeostasis;coagulation;defense response;metabolic process;regulation of biological process;response to stimulus;transport	extracellular;membrane;organelle lumen	enzyme regulator activity;metal ion binding;protein binding	Pf00031	3827	ENSG00000113889.11	KNG1	3	Complement and coagulation cascades	ACE Inhibitor Pathway; Complement and Coagulation Cascades	Platelet degranulation ; Post-translational protein phosphorylation; Regulation of Insulin-like Growth Factor (IGF) transport and uptake by Insulin-like Growth Factor Binding Proteins (IGFBPs); Peptide ligand-binding receptors; Gastrin-CREB signalling pathway via PKC and MAPK; G alpha (i) signalling events; Intrinsic Pathway of Fibrin Clot Formation	22	0.726	0.974828	74.81	6.73737e+07	5.33833e+07	42.72	42	9.34074e+07	7.57739e+07	6.27739e+07	6.91457e+07	7.4765e+07	4.14543e+07	6.56471e+07	1.07054e+08	4.77064e+07	1.31756e+07	8.12196e+07	1.33836e+08	1.11814e+08
FALSE	High	Master Protein	P35609	Alpha-actinin-2 OS=Homo sapiens (Human) OX=9606 GN=ACTN2 PE=1 SV=1	ACTN2	0	FALSE	29.119	6	5	45	2	894	103.8	5.45	1014	5	cell organization and biogenesis;cellular component movement;metabolic process;regulation of biological process;response to stimulus;transport	cytoplasm;cytoskeleton;cytosol;extracellular;membrane;organelle lumen	metal ion binding;protein binding;structural molecule activity	Pf00307, Pf00435, Pf08726, Pf11971, Pf13499, Pf13833	88	ENSG00000077522.12	ACTN2	1	Viral carcinogenesis; Amoebiasis; Arrhythmogenic right ventricular cardiomyopathy (ARVC); Tight junction; Focal adhesion; Adherens junction; Regulation of actin cytoskeleton; Leukocyte transendothelial migration; Systemic lupus erythematosus	Arrhythmogenic Right Ventricular Cardiomyopathy; Striated Muscle Contraction	Ras activation uopn Ca2+ infux through NMDA receptor; Platelet degranulation ; Nephrin family interactions; Unblocking of NMDA receptor, glutamate binding and activation; RAF/MAP kinase cascade; CREB phosphorylation through the activation of CaMKII; Striated Muscle Contraction; Interleukin-20 family signaling	36	1.267	0.321127	96.31	95781	372762	100.13	82.54				28197.2			331295	106257			96958.1	26224.4
FALSE	Medium	Master Protein	Q6IBS0	Twinfilin-2 OS=Homo sapiens (Human) OX=9606 GN=TWF2 PE=1 SV=2	TWF2	0.018	FALSE	2.251	5	1	2	1	349	39.5	6.84	21	1	cell organization and biogenesis;regulation of biological process;response to stimulus	cytoplasm;cytoskeleton	nucleotide binding;protein binding;RNA binding	Pf00241	11344	ENSG00000247596.8	TWF2	3				0	0.779	0.997412	67.39	354051	254201	48.8	67.23		178956	646051	246927	348853		424806	826631	194277		472301	354051	336936
FALSE	High	Master Protein	P60891	Ribose-phosphate pyrophosphokinase 1 OS=Homo sapiens (Human) OX=9606 GN=PRPS1 PE=1 SV=2	PRPS1	0	FALSE	17.759	17	4	25	4	318	34.8	6.98	176	4	metabolic process	cytosol	catalytic activity;metal ion binding;nucleotide binding;protein binding	Pf00156, Pf13793, Pf14572	5631	ENSG00000147224.10	PRPS1	X	Carbon metabolism; Purine metabolism; Pentose phosphate pathway; Biosynthesis of amino acids; Metabolic pathways	Nucleotide Metabolism	5-Phosphoribose 1-diphosphate biosynthesis	10	0.815	0.999633	76.54	4.03299e+06	3.46734e+06	38.6	48.64	1.42754e+06	3.50199e+06	6.59838e+06	2.24752e+06	1.7108e+06	6.39269e+06	4.20295e+06	3.04647e+06	2.69377e+06	4.48145e+06	4.80004e+06	4.15918e+06	2.04977e+06
FALSE	High	Master Protein	P02787	Serotransferrin OS=Homo sapiens (Human) OX=9606 GN=TF PE=1 SV=3	TF	0	FALSE	438.706	49	32	1361	32	698	77	7.12	20396	32	cell organization and biogenesis;cellular homeostasis;metabolic process;regulation of biological process;response to stimulus;transport	cell surface;endosome;extracellular;membrane;organelle lumen	enzyme regulator activity;metal ion binding;protein binding;transporter activity	Pf00405, Pf12974	7018	ENSG00000091513.14	TF	3	HIF-1 signaling pathway; Mineral absorption	Iron metabolism in placenta; Differentiation Pathway; Sudden Infant Death Syndrome (SIDS) Susceptibility Pathways	Platelet degranulation ; Post-translational protein phosphorylation; Regulation of Insulin-like Growth Factor (IGF) transport and uptake by Insulin-like Growth Factor Binding Proteins (IGFBPs); Cargo recognition for clathrin-mediated endocytosis; Transferrin endocytosis and recycling	20	0.753	0.991409	81.57	9.60179e+08	7.83876e+08	42.11	37.71	1.78941e+09	1.12042e+09	9.81993e+08	8.95627e+08	1.2593e+09	6.52883e+08	9.28133e+08	1.1567e+09	7.07535e+08	2.06206e+08	9.7989e+08	1.49435e+09	1.43828e+09
FALSE	High	Master Protein	P68133	Actin, alpha skeletal muscle OS=Homo sapiens (Human) OX=9606 GN=ACTA1 PE=1 SV=1	ACTA1	0	FALSE	243.197	73	22	378	4	377	42	5.39	5283	22	cell organization and biogenesis;cellular component movement;regulation of biological process;response to stimulus	cytoplasm;cytoskeleton;cytosol	nucleotide binding;protein binding;structural molecule activity	Pf00022	58	ENSG00000143632.14	ACTA1	1		Myometrial Relaxation and Contraction Pathways; Fas Ligand (FasL) pathway and Stress induction of Heat Shock Proteins (HSP) regulation; Association Between Physico-Chemical Features and Toxicity Associated Pathways; Striated Muscle Contraction	Striated Muscle Contraction	6	1.187	0.483095	92.71	357704	648898	121.06	238.37		57066.9	82607.6	2.20797e+06			2.19974e+06	78358.4	2.89626e+06	695679	308801	357704	274539
FALSE	High	Master Protein	P40227	T-complex protein 1 subunit zeta OS=Homo sapiens (Human) OX=9606 GN=CCT6A PE=1 SV=3	CCT6A	0	FALSE	10.751	9	3	4	3	531	58	6.68	44	3	metabolic process;regulation of biological process	cytoplasm;cytosol;membrane	nucleotide binding;protein binding;RNA binding	Pf00118, Pf05504	908	ENSG00000146731.10	CCT6A	7			Prefoldin mediated transfer of substrate to CCT/TriC; Cooperation of PDCL (PhLP1) and TRiC/CCT in G-protein beta folding; Association of TriC/CCT with target proteins during biosynthesis; Formation of tubulin folding intermediates by CCT/TriC; Folding of actin by CCT/TriC	9	0.877	0.992733	58.18	971822	962685	40.7	32.26	809390	1.15895e+06	992043	802311	952013	608283	383280	286861	1.23698e+06	1.04885e+06	416400	1.21597e+06	695147
FALSE	High	Master Protein	P02751	Fibronectin OS=Homo sapiens (Human) OX=9606 GN=FN1 PE=1 SV=5	FN	0	FALSE	523.271	30	43	908	43	2477	272.2	5.5	19225	43												0	0.509	0.263254	106.32	2.0462e+08	7.47646e+07	64.92	80.79	3.52355e+08	1.89982e+08	3.29259e+08	1.05875e+08	3.804e+08	1.00885e+08	2.00954e+08	2.35784e+08	5.8877e+07	4.87195e+07	2.08352e+08	1.12647e+08	6.44838e+08
FALSE	High	None	Q9Y281	Cofilin-2 OS=Homo sapiens (Human) OX=9606 GN=CFL2 PE=1 SV=1	CFL2	0	FALSE	7.961	7	1	22	1	166	18.7	7.88	548	1	cell organization and biogenesis;cellular homeostasis;regulation of biological process	cytoplasm;cytoskeleton;nucleus	protein binding	Pf00241	1073	ENSG00000165410.14	CFL2	14	Pertussis; Regulation of actin cytoskeleton; Fc gamma R-mediated phagocytosis; Axon guidance	Leptin signaling pathway; Regulation of Microtubule Cytoskeleton; Regulation of Actin Cytoskeleton; G13 Signaling Pathway		8	1.112	0.686591	49.64	1.34975e+06	1.42772e+06	50.4	36.55	948472	1.41664e+06	3.75998e+06	1.20169e+06	1.3602e+06	1.21477e+06	1.39958e+06	506190	1.25834e+06	1.39915e+06	1.71499e+06	641449	759075
FALSE	High	Master Protein	Q96R06	Sperm-associated antigen 5 OS=Homo sapiens (Human) OX=9606 GN=SPAG5 PE=1 SV=2	SPAG5	0	FALSE	4.967	1	1	5	1	1193	134.3	5	0	1	cell division;cell organization and biogenesis;regulation of biological process	chromosome;cytoplasm;cytoskeleton	protein binding		10615	ENSG00000076382.16	SPAG5	17				0	0.434	0.0758975	106.22	2.36278e+06	1.15134e+06	87.25	106.04	679032	1.2636e+06	4.59174e+06	969633	1.18589e+06	1.45913e+06	1.95122e+06	5.41877e+06	1.32336e+06	736186	7.45648e+06	3.33329e+06	2.59903e+06
FALSE	High	Master Protein	Q9UKX2	Myosin-2 OS=Homo sapiens (Human) OX=9606 GN=MYH2 PE=1 SV=1	MYH2	0	FALSE	56.339	8	11	16	5	1941	222.9	5.82	241	11	cell organization and biogenesis;cellular component movement;metabolic process;regulation of biological process;response to stimulus	cytoplasm;cytosol;Golgi	catalytic activity;motor activity;nucleotide binding;protein binding;structural molecule activity	Pf00038, Pf00063, Pf01576, Pf02463, Pf02736, Pf04111, Pf05622, Pf07888, Pf08317, Pf09726, Pf10174, Pf12128, Pf13514	4620	ENSG00000125414.18	MYH2	17	Tight junction		Translocation of GLUT4 to the plasma membrane; Regulation of actin dynamics for phagocytic cup formation	8	1.016	0.859586	89.74	1.58581e+07	1.59301e+07	68.88	65.17	2.54518e+07	3.70553e+07	3.54538e+07	1.06608e+07	4.99534e+07	1.42777e+07	1.70378e+07	2.09582e+06	1.51674e+07	5.49111e+06	1.68444e+07	1.65802e+07	2.84359e+07
FALSE	High	Master Protein	P06703	Protein S100-A6 OS=Homo sapiens (Human) OX=9606 GN=S100A6 PE=1 SV=1	S100A6	0.007	FALSE	2.904	9	1	17	1	90	10.2	5.48	58	1	cell organization and biogenesis;regulation of biological process;response to stimulus;transport	cytoplasm;cytosol;extracellular;membrane;nucleus	metal ion binding;protein binding;transporter activity	Pf01023	6277	ENSG00000197956.9	S100A6	1		Gastric cancer network 2; Prostaglandin Synthesis and Regulation		2	0.633	0.791918	81.05	3.16174e+06	2.08773e+06	47.1	57.86	3.3848e+06	2.41431e+06	6.08785e+06	1.73008e+06	5.48974e+06	3.8717e+06			1.74243e+06	3.23261e+06	3.09242e+06	2.41591e+06	1.77731e+06
FALSE	High	Master Protein	P48735	Isocitrate dehydrogenase [NADP], mitochondrial OS=Homo sapiens (Human) OX=9606 GN=IDH2 PE=1 SV=2	IDH2	0.004	FALSE	3.401	3	1	2	1	452	50.9	8.69	31	1	cell organization and biogenesis;metabolic process;regulation of biological process	cytosol;membrane;mitochondrion;organelle lumen	catalytic activity;metal ion binding;nucleotide binding	Pf00180	3418	ENSG00000182054.9	IDH2	15	Peroxisome; Citrate cycle (TCA cycle); Carbon metabolism; Glutathione metabolism; Biosynthesis of amino acids; 2-Oxocarboxylic acid metabolism; Metabolic pathways	TCA Cycle	Transcriptional activation of mitochondrial biogenesis; Citric acid cycle (TCA cycle)	15	0.88	0.990494	100.35	339848	326024	47.45	97.26							191198	485381			339848
FALSE	High	Master Protein	P35579	Myosin-9 OS=Homo sapiens (Human) OX=9606 GN=MYH9 PE=1 SV=4	MYH9	0	FALSE	269.105	24	32	212	28	1960	226.4	5.6	3561	32	cell differentiation;cell organization and biogenesis;cellular component movement;metabolic process;regulation of biological process;response to stimulus;transport	cytoplasm;cytoskeleton;cytosol;extracellular;membrane;nucleus	catalytic activity;motor activity;nucleotide binding;protein binding;RNA binding;transporter activity	Pf00063, Pf01442, Pf01496, Pf01576, Pf01765, Pf02736, Pf03962, Pf04111, Pf04156, Pf05911, Pf06637, Pf07888, Pf09731, Pf11068, Pf11559, Pf12128, Pf13094	4627	ENSG00000100345.20	MYH9	22	Tight junction; Salmonella infection; Regulation of actin cytoskeleton	Primary Focal Segmental Glomerulosclerosis FSGS; VEGFA-VEGFR2 Signaling Pathway	RHO GTPases activate PAKs; EPHA-mediated growth cone collapse; RHO GTPases Activate ROCKs; Sema4D induced cell migration and growth-cone collapse; Regulation of actin dynamics for phagocytic cup formation; RHO GTPases activate CIT; RHO GTPases activate PKNs	23	0.835	0.997412	89.44	1.88532e+07	1.2025e+07	56.38	78.79	1.64473e+07	1.96164e+07	4.91697e+07	7.96978e+06	1.33975e+07	1.045e+07	2.24585e+07	3.53811e+07	8.52121e+06	8.09395e+06	2.2926e+07	1.2249e+07	1.48629e+07
FALSE	High	Master Protein	P29144	Tripeptidyl-peptidase 2 OS=Homo sapiens (Human) OX=9606 GN=TPP2 PE=1 SV=4	TPP2	0	FALSE	5.055	2	1	1	1	1249	138.3	6.32	16	1	metabolic process	cytoplasm;cytosol;nucleus	catalytic activity;protein binding	Pf00082, Pf12580, Pf13739	7174	ENSG00000134900.11	TPP2	13			Antigen processing: Ubiquitination & Proteasome degradation	4	0.926	0.968877	48.29	239900	220605	33.64	38.89		183606	195803	257161		239900		147606	174415	162768			134076
FALSE	High	None	P06310	Immunoglobulin kappa variable 2-30 OS=Homo sapiens (Human) OX=9606 GN=IGKV2-30 PE=3 SV=2	IGKV2-30	0	FALSE	9.489	11	1	2	1	120	13.2	8.51	103	1	cellular component movement;metabolic process;regulation of biological process;response to stimulus;transport	extracellular;membrane	catalytic activity	Pf07679, Pf07686	28919	ENSG00000281933.1; ENSG00000243238.1	IGKV2-30	CHR_HG2290_PATCH; 2			FCERI mediated Ca+2 mobilization; Scavenging of heme from plasma; Classical antibody-mediated complement activation; FCERI mediated MAPK activation; FCERI mediated NF-kB activation; CD22 mediated BCR regulation; Regulation of Complement cascade; Immunoregulatory interactions between a Lymphoid and a non-Lymphoid cell; Cell surface interactions at the vascular wall; FCGR activation; Regulation of …	26	1.005	0.86906	85.83	2.26857e+06	2.94293e+06	48.07	55.33	1.80866e+06	2.89867e+06	5.62492e+06	1.95245e+06	2.93593e+06	1.576e+06	1.96928e+06	651223	2.47774e+06	2.73009e+06	5.02028e+06	3.0266e+06	1.6891e+06
FALSE	High	Master Protein	P20774	Mimecan OS=Homo sapiens (Human) OX=9606 GN=OGN PE=1 SV=1	OGN	0	FALSE	81.183	27	7	72	7	298	33.9	5.63	1490	7	cell organization and biogenesis;metabolic process;regulation of biological process	extracellular;organelle lumen	protein binding	Pf12799, Pf13855	4969	ENSG00000106809.10	OGN	9			Keratan sulfate biosynthesis; Defective CHST6 causes MCDC1; Defective ST3GAL3 causes MCT12 and EIEE15; Defective B4GALT1 causes B4GALT1-CDG (CDG-2d); Keratan sulfate degradation	12	0.589	0.655057	112.51	6.96313e+06	3.4221e+06	152.2	114.63	1.07284e+07	7.3195e+06	1.44353e+07	1.00927e+07	1.00133e+07	2.90174e+06	7.41121e+06	748494	2.18611e+06	7.14782e+06	6.78321e+06	6.45827e+06	7.42114e+07
FALSE	Medium	Master Protein	O60687	Sushi repeat-containing protein SRPX2 OS=Homo sapiens (Human) OX=9606 GN=SRPX2 PE=1 SV=1	SRPX2	0.03	FALSE	2.052	3	1	1	1	465	52.9	7.25	0	1	cellular component movement;regulation of biological process;response to stimulus	cell surface;cytoplasm;extracellular	protein binding	Pf00084, Pf02494, Pf13778	27286	ENSG00000102359.6	SRPX2	X				0	0.597	0.686591	78.68	489935	342641	59.94	48.11	776298	224697	961511	334475	1.32324e+06	308393	420165					349808
FALSE	High	Master Protein	P16402	Histone H1.3 OS=Homo sapiens (Human) OX=9606 GN=H1-3 PE=1 SV=2	HIST1H1D	0	FALSE	45.004	17	6	65	6	221	22.3	11.02	1421	6	cell organization and biogenesis;metabolic process;regulation of biological process	chromosome;nucleus	DNA binding;RNA binding	Pf00538	3007	ENSG00000124575.6	HIST1H1D	6			Formation of Senescence-Associated Heterochromatin Foci (SAHF); Activation of DNA fragmentation factor	10	0.93	0.965053	84.64	5.67798e+06	5.46492e+06	79.92	69.16	5.69914e+06	6.03313e+06	2.74487e+07	3.31633e+06	1.22269e+07	5.65691e+06	7.7325e+06	1.31815e+06	2.1419e+06	2.13587e+06	7.42025e+06	4.92694e+06	5.42897e+06
FALSE	High	None	A0A0A0MRZ7	Immunoglobulin kappa variable 2D-26 OS=Homo sapiens (Human) OX=9606 GN=IGKV2D-26 PE=3 SV=1	IGKV2D-26	0	FALSE	9.489	11	1	2	1	120	13.3	5.06	103	1	response to stimulus	extracellular;membrane		Pf00047, Pf07686	28884	ENSG00000211623.2	IGKV2D-26	2				0	1.005	0.86906	85.83	2.26857e+06	2.94293e+06	48.07	55.33	1.80866e+06	2.89867e+06	5.62492e+06	1.95245e+06	2.93593e+06	1.576e+06	1.96928e+06	651223	2.47774e+06	2.73009e+06	5.02028e+06	3.0266e+06	1.6891e+06
FALSE	High	Master Protein	P10643	Complement component C7 OS=Homo sapiens (Human) OX=9606 GN=C7 PE=1 SV=2	C7	0	FALSE	21.047	5	2	20	2	843	93.5	6.48	296	2	cellular homeostasis;defense response;metabolic process;regulation of biological process;response to stimulus	extracellular	protein binding	Pf00084, Pf01823	730	ENSG00000112936.18	C7	5	Prion diseases; Complement and coagulation cascades; Systemic lupus erythematosus	Allograft Rejection; Complement Activation; Complement and Coagulation Cascades	Terminal pathway of complement; Regulation of Complement cascade	11	0.696	0.958256	96.81	1.42409e+06	1.03454e+06	76.33	66.07	3.49127e+06	1.60785e+06	1.10495e+06	1.40064e+06	1.81403e+06	73294.1	1.10819e+06	2.26771e+06	877362	71060.4	3.67356e+06	4.40705e+06	4.28641e+06
FALSE	High	Master Protein	P27824	Calnexin OS=Homo sapiens (Human) OX=9606 GN=CANX PE=1 SV=2	CANX	0	FALSE	7.857	9	2	17	2	592	67.5	4.6	28	2	metabolic process;regulation of biological process;response to stimulus;transport	cytoplasm;endoplasmic reticulum;membrane;organelle lumen;ribosome	metal ion binding;protein binding;RNA binding	Pf00262	821	ENSG00000127022.14; ENSG00000283777.1	CANX	5; CHR_HG30_PATCH	Protein processing in endoplasmic reticulum; HTLV-I infection; Phagosome; Thyroid hormone synthesis; Antigen processing and presentation		Assembly of Viral Components at the Budding Site; Antigen Presentation: Folding, assembly and peptide loading of class I MHC; Interleukin-35 Signalling; Calnexin/calreticulin cycle; MHC class II antigen presentation	25	0.76	0.992733	73.51	745475	420951	60.89	66.46	414006	1.17524e+06	2.24786e+06	564655	1.00887e+06	535472	603587				84263.2		723635
FALSE	High	Master Protein Candidate	Q9BTM1	Histone H2A.J OS=Homo sapiens (Human) OX=9606 GN=H2AFJ PE=1 SV=1	H2AFJ	0	FALSE	81.776	58	6	127	1	129	14	10.9	3617	6	regulation of biological process	chromosome;nucleus	DNA binding;protein binding	Pf00125, Pf00808	55766	ENSG00000246705.4	H2AFJ	12	Systemic lupus erythematosus; Alcoholism		SIRT1 negatively regulates rRNA expression; RMTs methylate histone arginines; Activation of anterior HOX genes in hindbrain development during early embryogenesis; NoRC negatively regulates rRNA expression; Meiotic synapsis; Transcriptional regulation by small RNAs; Meiotic recombination; PRC2 methylates histones and DNA; Formation of the beta-catenin:TCF transactivating complex; DNA methylation;…	57	1.385	0.164396	112.04	183849	338716	83.45	99.46	327245	327749	648489		511728	66521.5		498775	268804	51021.7	91823.7	183849	144475
FALSE	High	Master Protein	P12883	Myosin-7 OS=Homo sapiens (Human) OX=9606 GN=MYH7 PE=1 SV=5	MYH7	0	FALSE	316.609	34	45	95	19	1935	223	5.8	1727	45	cell organization and biogenesis;cellular component movement;metabolic process;regulation of biological process;response to stimulus	cytoplasm;cytoskeleton;nucleus	catalytic activity;DNA binding;motor activity;nucleotide binding;protein binding;structural molecule activity	Pf00038, Pf00063, Pf01576, Pf02736, Pf04111, Pf04156, Pf05483, Pf05557, Pf06160, Pf07888, Pf09726, Pf12128, Pf13166, Pf13514, Pf13851	4625	ENSG00000092054.12	MYH7	14	Tight junction; Dilated cardiomyopathy; cGMP-PKG signaling pathway; Adrenergic signaling in cardiomyocytes; Viral myocarditis; Cardiac muscle contraction; Hypertrophic cardiomyopathy (HCM)		Translocation of GLUT4 to the plasma membrane	10	1.864	0.00580989	112.04	983623	1.68381e+06	79.44	223.77	586275	344184	962866	1.64051e+06	1.32922e+06	583574	3.10342e+06	4.26489e+06	684575	522479	1.4517e+06	1.5583e+06	688638
FALSE	High	Master Protein	P04843	Dolichyl-diphosphooligosaccharide--protein glycosyltransferase subunit 1 OS=Homo sapiens (Human) OX=9606 GN=RPN1 PE=1 SV=1	RPN1	0	FALSE	5.599	2	1	2	1	607	68.5	6.38	71	1	metabolic process	cytosol;endoplasmic reticulum;membrane	catalytic activity;protein binding;RNA binding	Pf04597	6184	ENSG00000163902.11	RPN1	3	N-Glycan biosynthesis; Protein processing in endoplasmic reticulum; Metabolic pathways	Proteasome Degradation	Asparagine N-linked glycosylation; SRP-dependent cotranslational protein targeting to membrane	9	1.109	0.686591	49.32	482149	534554	51.09		358149	487418	476937		516586	147230	318748		108772	205920			778905
FALSE	High	Master Protein	P14866	Heterogeneous nuclear ribonucleoprotein L OS=Homo sapiens (Human) OX=9606 GN=HNRNPL PE=1 SV=2	HNRNPL	0.008	FALSE	2.738	2	1	1	1	589	64.1	8.22	0	1	metabolic process;regulation of biological process	cytoplasm;membrane;nucleus	DNA binding;protein binding;RNA binding	Pf00076, Pf13893, Pf14259	3191	ENSG00000282947.1; ENSG00000104824.16	HNRNPL	19; CHR_HG26_PATCH		mRNA Processing	mRNA Splicing - Major Pathway	5	0.679	0.950529	80.12	302081	173413	49.17	88.84	219530	313277	341500	186547	359656		236981	382899	195052	117071	602884		631460
FALSE	High	Master Protein Candidate	P0DOY3	Immunoglobulin lambda constant 3 OS=Homo sapiens (Human) OX=9606 GN=IGLC3 PE=1 SV=1	IGLC3	0	FALSE	128.202	86	9	418	4	106	11.3	7.24	14452	9	response to stimulus	extracellular;membrane		Pf07654, Pf13927	3539		IGLC3	22			FCERI mediated Ca+2 mobilization; Scavenging of heme from plasma; Classical antibody-mediated complement activation; FCERI mediated MAPK activation; FCERI mediated NF-kB activation; CD22 mediated BCR regulation; Regulation of Complement cascade; Immunoregulatory interactions between a Lymphoid and a non-Lymphoid cell; Cell surface interactions at the vascular wall; FCGR activation; Regulation of …	26	1.204	0.447435	117.86	967408	1.66436e+06	111.34	142.08	178592	264048	3.0123e+06	178253	136532	2.8686e+06	110001		1.74104e+06			5.48347e+06	1.74457e+06
FALSE	High	Master Protein Candidate	P04433	Immunoglobulin kappa variable 3-11 OS=Homo sapiens (Human) OX=9606 GN=IGKV3-11 PE=1 SV=1	IGKV3D-11; IGKV3-11	0.001	FALSE	4.111	8	1	9	1	115	12.6	4.96	156	1	cellular component movement;metabolic process;regulation of biological process;response to stimulus;transport	extracellular;membrane	catalytic activity	Pf00047, Pf07679, Pf07686	28876; 28914	ENSG00000282823.1; ENSG00000241351.3	IGKV3D-11; IGKV3-11	2; CHR_HG2290_PATCH			FCERI mediated Ca+2 mobilization; Scavenging of heme from plasma; Classical antibody-mediated complement activation; FCERI mediated MAPK activation; FCERI mediated NF-kB activation; CD22 mediated BCR regulation; Regulation of Complement cascade; Immunoregulatory interactions between a Lymphoid and a non-Lymphoid cell; Cell surface interactions at the vascular wall; FCGR activation; Regulation of …	26	1.064	0.775842	78.43	2.53783e+06	2.70938e+06	56.05	53.67	4.3884e+06	4.50332e+06	6.3733e+06	2.61908e+06	5.70699e+06	1.12127e+06	4.29661e+06	1.14246e+06	1.9503e+06	939458	1.28769e+06	5.44658e+06	6.04564e+06
FALSE	High	Master Protein	P42858	Huntingtin OS=Homo sapiens (Human) OX=9606 GN=HTT PE=1 SV=2	HTT	0.006	FALSE	3.19	0	1	11	1	3142	347.4	6.2	20	1	cell death;cell organization and biogenesis;cellular component movement;regulation of biological process;response to stimulus;transport	cytoplasm;cytosol;endoplasmic reticulum;endosome;Golgi;membrane;nucleus;vacuole	protein binding;transporter activity	Pf12372	3064	ENSG00000197386.10	HTT	4	Huntington's disease	Mesodermal Commitment Pathway		2	0.854	0.997412	66.68	6.00927e+06	5.10689e+06	48.06	43.26	7.31709e+06	7.3808e+06	9.79493e+06	8.81451e+06	1.06417e+07	2.65728e+06	5.93401e+06	5.30983e+06	3.33532e+06	855369	6.4037e+06	1.1458e+07	8.83741e+06
FALSE	High	Master Protein	Q08431	Lactadherin OS=Homo sapiens (Human) OX=9606 GN=MFGE8 PE=1 SV=3		0	FALSE	34.706	27	7	28	7	387	43.1	8.15	255	7												0	0.541	0.413175	108.85	4.57118e+06	1.86854e+06	152.53	135.62	3.11547e+06	1.40573e+07	5.12151e+06	6.85093e+06	1.17794e+07	2.27324e+06	7.67707e+06	344757	4.88926e+06	4.2738e+06	3.18884e+07	5.76771e+06	5.62218e+07
FALSE	High	Master Protein	P17931	Galectin-3 OS=Homo sapiens (Human) OX=9606 GN=LGALS3 PE=1 SV=5	LGALS3	0.004	FALSE	3.381	6	1	1	1	250	26.1	8.56	19	1	cell differentiation;cellular component movement;defense response;metabolic process;regulation of biological process;response to stimulus;transport	cytoplasm;extracellular;membrane;nucleus;spliceosomal complex	protein binding;RNA binding	Pf00337	3958	ENSG00000131981.15	LGALS3	14		AGE/RAGE pathway; Spinal Cord Injury	RUNX2 regulates genes involved in differentiation of myeloid cells; Advanced glycosylation endproduct receptor signaling; Neutrophil degranulation; RUNX1 regulates transcription of genes involved in differentiation of myeloid cells	13	0.669	0.918366	56.76	251513	148424	56.61	39.38		187231	690235		328294	96954	257008	210168				208917	246135
FALSE	High	Master Protein	P00338	L-lactate dehydrogenase A chain OS=Homo sapiens (Human) OX=9606 GN=LDHA PE=1 SV=2	LDHA	0	FALSE	41.499	40	7	80	6	332	36.7	8.27	481	7	metabolic process;regulation of biological process;response to stimulus	cytoplasm;cytosol;membrane;nucleus	catalytic activity;nucleotide binding;protein binding	Pf00056, Pf02866	3939	ENSG00000134333.13	LDHA	11	Propanoate metabolism; HIF-1 signaling pathway; Central carbon metabolism in cancer; Pyruvate metabolism; Glucagon signaling pathway; Glycolysis / Gluconeogenesis; Metabolic pathways; Cysteine and methionine metabolism	Cori Cycle; Photodynamic therapy-induced HIF-1 survival signaling; Amino Acid metabolism; Glycolysis and Gluconeogenesis	Pyruvate metabolism	16	0.783	0.997412	83.09	4.38763e+06	4.10164e+06	61.38	58.45	8.41094e+06	6.67178e+06	7.36372e+06	8.00251e+06	1.11728e+07	4.34814e+06	2.4748e+06	1.1154e+06	4.42747e+06	2.05644e+06	942437	4.71405e+06	9.92921e+06
FALSE	High	Master Protein	P08123	Collagen alpha-2(I) chain OS=Homo sapiens (Human) OX=9606 GN=COL1A2 PE=1 SV=7	COL1A2	0	FALSE	136.598	10	9	236	9	1366	129.2	8.95	7592	9	cell organization and biogenesis;cellular component movement;coagulation;metabolic process;regulation of biological process;response to stimulus	endoplasmic reticulum;extracellular;organelle lumen	metal ion binding;protein binding;structural molecule activity	Pf01391, Pf01410	1278	ENSG00000164692.17	COL1A2	7	Amoebiasis; Protein digestion and absorption; AGE-RAGE signaling pathway in diabetic complications; Focal adhesion; ECM-receptor interaction; PI3K-Akt signaling pathway; Platelet activation	miRNA targets in ECM and membrane receptors; Focal Adhesion; TGF-beta Signaling Pathway; Focal Adhesion-PI3K-Akt-mTOR-signaling pathway; Inflammatory Response Pathway	Collagen degradation; Integrin cell surface interactions; MET activates PTK2 signaling; Crosslinking of collagen fibrils; Anchoring fibril formation; Platelet Adhesion to exposed collagen; Scavenging by Class A Receptors; Syndecan interactions; GP1b-IX-V activation signalling; ECM proteoglycans; Platelet Aggregation (Plug Formation); Immunoregulatory interactions between a Lymphoid and a non-Lymp…	46	0.509	0.263254	119.56	3.59882e+07	2.44561e+07	92.73	135.7	3.43031e+07	3.13518e+07	6.28979e+07	2.24511e+07	8.35302e+07	1.78947e+07	5.12889e+07	1.1316e+07	6.51907e+06	3.61197e+07	1.45657e+08	7.27406e+07	2.35141e+07
FALSE	High	Master Protein	P16070	CD44 antigen OS=Homo sapiens (Human) OX=9606 GN=CD44 PE=1 SV=3	CD44	0	FALSE	9.54	2	1	5	1	742	81.5	5.33	68	1	cell organization and biogenesis;cellular component movement;metabolic process;regulation of biological process;response to stimulus;transport	cell surface;cytosol;Golgi;membrane	protein binding;receptor activity;signal transducer activity	Pf00193	960	ENSG00000026508.17	CD44	11	Hematopoietic cell lineage; MicroRNAs in cancer; Epstein-Barr virus infection; Proteoglycans in cancer; ECM-receptor interaction; Shigellosis	Hepatitis C and Hepatocellular Carcinoma; Wnt Signaling Pathway and Pluripotency; Senescence and Autophagy in Cancer	Integrin cell surface interactions; Degradation of the extracellular matrix; Neutrophil degranulation; Hyaluronan uptake and degradation; Interferon gamma signaling; Cell surface interactions at the vascular wall	25	0.421	0.0526495	98.13	695073	389679	52.22	126.52	681001	1.13608e+06	1.99491e+06		1.26711e+06		516377				695073	602482	591506
FALSE	High	Master Protein	P0DMV8	Heat shock 70 kDa protein 1A OS=Homo sapiens (Human) OX=9606 GN=HSPA1A PE=1 SV=1	HSPA1B; HSPA1A	0	FALSE	47.023	16	7	53	5	641	70	5.66	2122	7	cell organization and biogenesis;metabolic process;regulation of biological process;response to stimulus;transport	cytoplasm;cytoskeleton;cytosol;endoplasmic reticulum;extracellular;mitochondrion;nucleus	catalytic activity;nucleotide binding;protein binding;receptor activity;RNA binding	Pf00012, Pf06723	3304; 3303	ENSG00000232804.5; ENSG00000234475.5; ENSG00000231555.4; ENSG00000235941.5; ENSG00000204389.9; ENSG00000204388.6; ENSG00000212866.6; ENSG00000237724.5; ENSG00000224501.5	HSPA1B; HSPA1A	6; CHR_HSCHR6_MHC_APD_CTG1; CHR_HSCHR6_MHC_DBB_CTG1; CHR_HSCHR6_MHC_QBL_CTG1; CHR_HSCHR6_MHC_COX_CTG1	Endocytosis; Longevity regulating pathway - multiple species; Prion diseases; Epstein-Barr virus infection; Spliceosome; MAPK signaling pathway; Protein processing in endoplasmic reticulum; Toxoplasmosis; Measles; Influenza A; Estrogen signaling pathway; Legionellosis; Antigen processing and presentation	Apoptosis Modulation and Signaling; Parkin-Ubiquitin Proteasomal System pathway; NRF2 pathway; MAPK Signaling Pathway; Apoptosis Modulation by HSP70; VEGFA-VEGFR2 Signaling Pathway	AUF1 (hnRNP D0) binds and destabilizes mRNA; Attenuation phase; Neutrophil degranulation; Regulation of HSF1-mediated heat shock response; Viral RNP Complexes in the Host Cell Nucleus; HSP90 chaperone cycle for steroid hormone receptors (SHR)	38	0.87	0.993755	73.99	3.5753e+06	2.77311e+06	47.4	50.26	2.39287e+06	3.46087e+06	6.83271e+06	1.68331e+06	3.02067e+06	1.79636e+06	4.17069e+06	5.13278e+06	1.57593e+06	1.63657e+06	6.95657e+06	3.69352e+06	4.0249e+06
FALSE	High	Master Protein	P04275	von Willebrand factor OS=Homo sapiens (Human) OX=9606 GN=VWF PE=1 SV=4	VWF	0.006	FALSE	3.255	0	1	1	1	2813	309.1	5.48	20	1	cell organization and biogenesis;coagulation;metabolic process;response to stimulus;transport	endoplasmic reticulum;extracellular;organelle lumen	protein binding	Pf00092, Pf00093, Pf00094, Pf01826, Pf08742	7450	ENSG00000110799.13	VWF	12	Focal adhesion; Complement and coagulation cascades; ECM-receptor interaction; PI3K-Akt signaling pathway; Platelet activation	Blood Clotting Cascade; Focal Adhesion; Focal Adhesion-PI3K-Akt-mTOR-signaling pathway; Complement and Coagulation Cascades	Integrin cell surface interactions; Signaling by BRAF and RAF fusions; MAP2K and MAPK activation; Intrinsic Pathway of Fibrin Clot Formation; GRB2:SOS provides linkage to MAPK signaling for Integrins ; Platelet Adhesion to exposed collagen; Signaling by RAS mutants; Signaling by high-kinase activity BRAF mutants; GP1b-IX-V activation signalling; Signaling by moderate kinase activity BRAF mutants;…	41	0.686	0.956883	81.06	329812	262989	97.8	76.25		511518	203984	241988		191949	318423	2.25521e+06	208227	341609	989394	625386	420745
FALSE	Medium	None	P35556	Fibrillin-2 OS=Homo sapiens (Human) OX=9606 GN=FBN2 PE=1 SV=3	FBN2	0.036	FALSE	1.847	0	1	4	1	2912	314.6	4.86	49	1	cell organization and biogenesis;regulation of biological process	extracellular	metal ion binding;protein binding;structural molecule activity	Pf00683, Pf07645, Pf12662, Pf12947, Pf14670	2201	ENSG00000138829.11	FBN2	5		Hypothesized Pathways in Pathogenesis of Cardiovascular Disease	Molecules associated with elastic fibres; Degradation of the extracellular matrix	5	0.234	1.46467e-06	103.39	762683	221575	87.03	69.98	678343	921509	3.2864e+06	585302	2.29259e+06	987407	1.10197e+06	136803	346376	762683	1.58924e+06	141294
FALSE	High	Master Protein	P00748	Coagulation factor XII OS=Homo sapiens (Human) OX=9606 GN=F12 PE=1 SV=3	F12	0	FALSE	35.736	13	4	59	4	615	67.7	7.74	634	4	coagulation;defense response;metabolic process;regulation of biological process;response to stimulus;transport	extracellular;membrane	catalytic activity;metal ion binding;protein binding;transporter activity	Pf00083, Pf03092, Pf13347	2161	ENSG00000131187.9	F12	5	Complement and coagulation cascades	Blood Clotting Cascade; Complement and Coagulation Cascades	Intrinsic Pathway of Fibrin Clot Formation	6	0.831	0.997412	78.43	8.99937e+06	6.77571e+06	50.41	48.58	1.05886e+07	3.83295e+06	9.97824e+06	1.58839e+07	1.61305e+07	3.69722e+06	1.05558e+07	9.14095e+06	9.45804e+06	1.91925e+06	3.65376e+06	1.24397e+07	1.23784e+07
FALSE	High	None	P62736	Actin, aortic smooth muscle OS=Homo sapiens (Human) OX=9606 GN=ACTA2 PE=1 SV=1	ACTA2	0	FALSE	189.978	61	18	269	2	377	42	5.39	3876	18	regulation of biological process;response to stimulus	cytoplasm;cytoskeleton;cytosol	nucleotide binding;protein binding	Pf00022	59	ENSG00000107796.13	ACTA2	10	Vascular smooth muscle contraction	Myometrial Relaxation and Contraction Pathways; Striated Muscle Contraction	Smooth Muscle Contraction	5	1.49	0.0925585	130.34	937898	1.37418e+06	143.27	195.88	1.33873e+06	769475	1.33371e+07	1.01693e+06	487823	307306	5.08561e+06	1.64872e+06	362608	395178	3.65412e+06		1.39578e+06
FALSE	High	Master Protein	P02679	Fibrinogen gamma chain OS=Homo sapiens (Human) OX=9606 GN=FGG PE=1 SV=3	FGG	0	FALSE	356.579	50	19	584	19	453	51.5	5.62	12127	19	cell organization and biogenesis;coagulation;metabolic process;regulation of biological process;response to stimulus;transport	cell surface;cytoplasm;extracellular;membrane;organelle lumen	catalytic activity;metal ion binding;protein binding;structural molecule activity	Pf00147, Pf08317, Pf08702, Pf15397	2266	ENSG00000171557.16	FGG	4	Complement and coagulation cascades; Staphylococcus aureus infection; Platelet activation	Blood Clotting Cascade; VEGFA-VEGFR2 Signaling Pathway	Post-translational protein phosphorylation; Integrin cell surface interactions; Regulation of Insulin-like Growth Factor (IGF) transport and uptake by Insulin-like Growth Factor Binding Proteins (IGFBPs); Signaling by BRAF and RAF fusions; MAP2K and MAPK activation; GRB2:SOS provides linkage to MAPK signaling for Integrins ; Signaling by RAS mutants; Signaling by high-kinase activity BRAF mutants…	42	0.697	0.958256	117.84	7.79271e+07	5.86059e+07	99.15	137.55	1.18749e+08	3.72278e+07	1.66197e+08	1.67202e+07	5.11293e+07	4.66047e+07	5.39333e+07	1.84697e+08	1.52081e+07	3.55307e+07	4.36362e+08	7.75329e+07	7.83233e+07
FALSE	High	Master Protein Candidate	P10412	Histone H1.4 OS=Homo sapiens (Human) OX=9606 GN=H1-4 PE=1 SV=2	HIST1H1E	0	FALSE	45.004	17	6	65	6	219	21.9	11.03	1421	6	cell organization and biogenesis;metabolic process;regulation of biological process	chromosome;nucleus	DNA binding;metal ion binding;nucleotide binding;protein binding;RNA binding	Pf00538	3008	ENSG00000168298.6	HIST1H1E	6		Pathways Affected in Adenoid Cystic Carcinoma	Formation of Senescence-Associated Heterochromatin Foci (SAHF); Activation of DNA fragmentation factor	11	0.93	0.965053	84.64	5.67798e+06	5.46492e+06	79.92	69.16	5.69914e+06	6.03313e+06	2.74487e+07	3.31633e+06	1.22269e+07	5.65691e+06	7.7325e+06	1.31815e+06	2.1419e+06	2.13587e+06	7.42025e+06	4.92694e+06	5.42897e+06
FALSE	High	Master Protein Candidate	P19105	Myosin regulatory light chain 12A OS=Homo sapiens (Human) OX=9606 GN=MYL12A PE=1 SV=2	MYL12A	0	FALSE	14.347	28	3	19	2	171	19.8	4.81	193	3	regulation of biological process;response to stimulus	cytosol	metal ion binding;protein binding	Pf00036, Pf13202, Pf13405, Pf13833	10627	ENSG00000101608.12	MYL12A	18	Tight junction; Focal adhesion; Regulation of actin cytoskeleton; Leukocyte transendothelial migration; Platelet activation		Ephrin signaling; Smooth Muscle Contraction	11	0.919	0.973651	66.84	483435	480621	69.85	92.97	685447	517838	1.14346e+06	282772	627641	237806	533422			154851	341505	213023	1.2984e+06
FALSE	High	Master Protein	P05107	Integrin beta-2 OS=Homo sapiens (Human) OX=9606 GN=ITGB2 PE=1 SV=2	ITGB2	0	FALSE	23.161	7	4	13	4	769	84.7	6.95	206	4	cell communication;cell death;cell differentiation;cell organization and biogenesis;cellular component movement;defense response;metabolic process;regulation of biological process;response to stimulus;transport	cell surface;membrane	metal ion binding;protein binding;receptor activity;signal transducer activity	Pf00362, Pf07965, Pf08725	3689		ITGB2	21	Amoebiasis; Hippo signaling pathway; Leishmaniasis; Rap1 signaling pathway; Cell adhesion molecules (CAMs); Natural killer cell mediated cytotoxicity; Tuberculosis; Pertussis; HTLV-I infection; Phagosome; Malaria; Complement and coagulation cascades; Regulation of actin cytoskeleton; Leukocyte transendothelial migration; Viral myocarditis; Staphylococcus aureus infection; Legionellosis; Rheumatoi…	Integrin-mediated Cell Adhesion; Focal Adhesion; Focal Adhesion-PI3K-Akt-mTOR-signaling pathway; Microglia Pathogen Phagocytosis Pathway; TYROBP Causal Network	Integrin cell surface interactions; Neutrophil degranulation; Immunoregulatory interactions between a Lymphoid and a non-Lymphoid cell; Toll Like Receptor 4 (TLR4) Cascade; Cell surface interactions at the vascular wall; Interleukin-4 and 13 signaling	37	0.993	0.904205	86.72	1.13515e+06	1.02679e+06	108.66	94.69	274478	1.09341e+06	2.38086e+06	312702	355906	632321	869451	8.0861e+06	535155	173486	3.88132e+06	1.3283e+06	1.13194e+06
FALSE	High	Master Protein	Q8WUM4	Programmed cell death 6-interacting protein OS=Homo sapiens (Human) OX=9606 GN=PDCD6IP PE=1 SV=1	PDCD6IP	0	FALSE	5.451	3	1	1	1	868	96	6.52	0	1	cell death;cell division;cell organization and biogenesis;regulation of biological process;transport	cytoplasm;cytoskeleton;cytosol;extracellular;membrane	protein binding	Pf03097, Pf08391, Pf13949	10015	ENSG00000170248.13	PDCD6IP	3	Endocytosis		Budding and maturation of HIV virion; Uptake and function of anthrax toxins	9	0.763	0.993882	54.83	640616	477332	35.52	46.78	553341	544378	657265	324309	543691	443436	653823	636461	403968	379862	993944	925628	1.01913e+06
FALSE	High	Master Protein	Q06830	Peroxiredoxin-1 OS=Homo sapiens (Human) OX=9606 GN=PRDX1 PE=1 SV=1	PRDX1	0	FALSE	81.554	51	11	135	10	199	22.1	8.13	1420	11	cell proliferation;cellular homeostasis;defense response;metabolic process;regulation of biological process;response to stimulus	cytoplasm;cytosol;mitochondrion;nucleus	antioxidant activity;catalytic activity;protein binding;RNA binding	Pf00578, Pf08534, Pf10417	5052	ENSG00000117450.13	PRDX1	1	Peroxisome	Androgen receptor signaling pathway; Selenium Micronutrient Network; NRF2 pathway	TP53 Regulates Metabolic Genes; Deregulated CDK5 triggers multiple neurodegenerative pathways in Alzheimer's disease models; Detoxification of Reactive Oxygen Species	15	0.876	0.992733	64.77	2.38102e+07	2.21223e+07	25.95	39.76	1.82703e+07	1.7837e+07	1.96377e+07	2.54227e+07	2.33061e+07	2.51531e+07	2.15748e+07	4.0945e+07	2.26328e+07	2.43252e+07	2.96052e+07	2.3243e+07	1.85964e+07
FALSE	High	Master Protein Candidate	P01717	Immunoglobulin lambda variable 3-25 OS=Homo sapiens (Human) OX=9606 GN=IGLV3-25 PE=1 SV=2	IGLV3-25	0.008	FALSE	2.746	9	1	19	1	112	12	4.5	217	1	cellular component movement;metabolic process;regulation of biological process;response to stimulus;transport	extracellular;membrane	catalytic activity	Pf07686	28793	ENSG00000211659.2	IGLV3-25	22			FCERI mediated Ca+2 mobilization; Scavenging of heme from plasma; Classical antibody-mediated complement activation; FCERI mediated MAPK activation; FCERI mediated NF-kB activation; CD22 mediated BCR regulation; Regulation of Complement cascade; Immunoregulatory interactions between a Lymphoid and a non-Lymphoid cell; Cell surface interactions at the vascular wall; FCGR activation; Regulation of …	26	0.91	0.974828	86.72	4.32993e+06	3.77223e+06	75.74	68.34	7.49988e+06	2.46083e+06	4.25143e+06	5.1964e+06	4.40988e+06	2.66834e+06	4.97796e+06	2.64668e+06	3.50279e+06	1.5169e+06	1.1239e+07	1.69823e+07	1.4908e+07
FALSE	High	Master Protein	Q6B0K9	Hemoglobin subunit mu OS=Homo sapiens (Human) OX=9606 GN=HBM PE=1 SV=1	HBM	0	FALSE	9.294	15	1	5	1	141	15.6	6.62	127	1	transport		metal ion binding;transporter activity	Pf00042	3042	ENSG00000206177.6	HBM	16				0	0.989	0.918366	88.13	602655	517963	68.73	77.35	217812	395551			476019			720200	660526	216788	1.72487e+06	1.75859e+06	132233
FALSE	High	Master Protein	P06727	Apolipoprotein A-IV OS=Homo sapiens (Human) OX=9606 GN=APOA4 PE=1 SV=3	APOA4	0	FALSE	107.412	42	15	156	15	396	45.4	5.38	2508	15	cell organization and biogenesis;defense response;metabolic process;regulation of biological process;response to stimulus;transport	cell surface;cytosol;endosome;extracellular;organelle lumen	antioxidant activity;catalytic activity;enzyme regulator activity;metal ion binding;protein binding;transporter activity	Pf01442, Pf06386, Pf07902	337		APOA4	11		Statin Pathway	Signaling by GPCR; Assembly of active LPL and LIPC lipase complexes; Amyloid fiber formation; Retinoid metabolism and transport; Chylomicron assembly; Chylomicron remodeling	17	0.966	0.956883	78.13	3.21794e+07	2.23332e+07	59.25	37.08	5.23133e+07	6.12377e+07	6.32126e+07	1.47733e+07	8.48053e+07	2.1547e+07	4.12813e+07	2.55307e+07	1.42808e+07	9.28882e+06	3.86272e+07	3.21475e+07	6.98325e+07
FALSE	High	None	P62745	Rho-related GTP-binding protein RhoB OS=Homo sapiens (Human) OX=9606 GN=RHOB PE=1 SV=1	RHOB	0.004	FALSE	3.517	5	1	22	1	196	22.1	5.24	322	1	cell death;cell differentiation;development;regulation of biological process;response to stimulus;transport	cytosol;endosome;membrane;nucleus	catalytic activity;nucleotide binding;protein binding	Pf00025, Pf00071, Pf08477	388	ENSG00000143878.9	RHOB	2		Androgen receptor signaling pathway; Neural Crest Differentiation; Spinal Cord Injury; Focal Adhesion	G alpha (12/13) signalling events; RHO GTPases Activate ROCKs; GPVI-mediated activation cascade; Sema4D induced cell migration and growth-cone collapse; Rho GTPase cycle; RHO GTPases Activate Formins; RHO GTPases activate CIT; RHO GTPases activate PKNs; RHO GTPases Activate Rhotekin and Rhophilins	24	0.742	0.986076	62.5	1.77917e+06	1.37805e+06	52.92	66.21	771103	2.1001e+06	2.74369e+06	1.33953e+06	1.59651e+06	1.54029e+06	1.69446e+06	2.15261e+06	1.23148e+06	672381	3.61165e+06	1.58417e+06	3.63328e+06
FALSE	High	Master Protein	P10915	Hyaluronan and proteoglycan link protein 1 OS=Homo sapiens (Human) OX=9606 GN=HAPLN1 PE=2 SV=2	HAPLN1	0	FALSE	33.253	22	4	18	3	354	40.1	7.42	689	4	cell organization and biogenesis	extracellular	structural molecule activity	Pf00193	1404	ENSG00000145681.10	HAPLN1	5			ECM proteoglycans	2	0.486	0.184003	126.03	787129	168986	178.31	168.55	5.6675e+06	182018	120663	992197	5.17072e+06	908531	2.32734e+06		452451	107151	457827	3.90258e+06	1.88234e+07
FALSE	High	Master Protein	P23142	Fibulin-1 OS=Homo sapiens (Human) OX=9606 GN=FBLN1 PE=1 SV=4	FBLN1	0	FALSE	17.999	6	3	46	3	703	77.2	5.22	1113	3	cell organization and biogenesis;metabolic process;regulation of biological process;response to stimulus	extracellular	enzyme regulator activity;metal ion binding;protein binding;structural molecule activity	Pf01821, Pf07645, Pf12662, Pf14670	2192	ENSG00000077942.18	FBLN1	22			Molecules associated with elastic fibres	3	0.632	0.786676	71.96	1.04378e+07	7.61408e+06	44.87	55.12	1.12236e+07	9.52877e+06	2.03521e+07	9.70704e+06	8.61894e+06	6.10394e+06	1.61427e+07	1.23965e+07	8.05496e+06	4.90142e+06	1.68481e+07	9.22497e+06	2.14852e+07
FALSE	High	Master Protein	P46782	40S ribosomal protein S5 OS=Homo sapiens (Human) OX=9606 GN=RPS5 PE=1 SV=4	RPS5	0	FALSE	13.63	7	1	21	1	204	22.9	9.72	233	1	cell organization and biogenesis;metabolic process;regulation of biological process;transport	cytosol;membrane;ribosome	protein binding;RNA binding;structural molecule activity	Pf00177	6193	ENSG00000083845.8	RPS5	19	Ribosome	Cytoplasmic Ribosomal Proteins	Peptide chain elongation; Eukaryotic Translation Termination; Viral mRNA Translation; Formation of the ternary complex, and subsequently, the 43S complex; L13a-mediated translational silencing of Ceruloplasmin expression; Selenocysteine synthesis; Nonsense Mediated Decay (NMD) independent of the Exon Junction Complex (EJC); Nonsense Mediated Decay (NMD) enhanced by the Exon Junction Complex (EJC)…	38	0.496	0.210025	90.3	1.15536e+06	485468	60.39	81.96	674019	1.25239e+06	1.11023e+06	166570	1.21091e+06	718662	275322	842402	560911	709449	1.20232e+06	1.30148e+06	1.38498e+06
FALSE	High	Master Protein	O43827	Angiopoietin-related protein 7 OS=Homo sapiens (Human) OX=9606 GN=ANGPTL7 PE=1 SV=1	ANGPTL7	0.006	FALSE	3.167	3	1	5	1	346	40	7.85	49	1	response to stimulus	extracellular	protein binding	Pf00147	10218	ENSG00000171819.4	ANGPTL7	1				0	1.336	0.210025	134.94	498174	788582	110.49	65.58	154108						3.49956e+06				1.61042e+06		133736
FALSE	High	Master Protein	Q07960	Rho GTPase-activating protein 1 OS=Homo sapiens (Human) OX=9606 GN=ARHGAP1 PE=1 SV=1	ARHGAP1	0.001	FALSE	4.106	5	1	1	1	439	50.4	6.29	0	1	regulation of biological process;response to stimulus;transport	cytoplasm;cytosol;endosome;membrane	enzyme regulator activity;protein binding	Pf00620, Pf00650, Pf13716	392	ENSG00000175220.11	ARHGAP1	11			Rho GTPase cycle	3	0.662	0.877295	57.51	538768	348208	41.8	50.72	644630	706817	1.18092e+06		511559		444299		278932	420595
FALSE	Medium	Master Protein	Q96ST2	Protein IWS1 homolog OS=Homo sapiens (Human) OX=9606 GN=IWS1 PE=1 SV=2	IWS1	0.033	FALSE	1.907	2	1	1	1	819	91.9	4.69	19	1	metabolic process;regulation of biological process;transport	nucleus	DNA binding;protein binding	Pf05297, Pf08711, Pf09507	55677	ENSG00000163166.14	IWS1	2			Formation of RNA Pol II elongation complex ; RNA Polymerase II Pre-transcription Events	5	0.306	0.000476454	84.53	586444	186954	79.76	59.46							620345	2.02879e+06			1.19085e+06	219974
FALSE	High	Master Protein	P05155	Plasma protease C1 inhibitor OS=Homo sapiens (Human) OX=9606 GN=SERPING1 PE=1 SV=2	SERPING1	0	FALSE	95.89	23	9	207	9	500	55.1	6.55	2077	9	coagulation;defense response;metabolic process;regulation of biological process;response to stimulus;transport	extracellular;organelle lumen	enzyme regulator activity;protein binding	Pf00079	710	ENSG00000149131.15	SERPING1	11	Pertussis; Complement and coagulation cascades	Complement and Coagulation Cascades	Platelet degranulation ; Regulation of Complement cascade; Intrinsic Pathway of Fibrin Clot Formation	13	0.835	0.997412	81.97	4.07434e+07	3.20771e+07	47.07	37.37	4.03454e+07	6.00398e+07	4.51701e+07	4.11453e+07	6.34782e+07	2.70845e+07	4.39477e+07	6.34525e+07	2.75908e+07	9.69336e+06	3.62558e+07	6.86924e+07	9.57828e+07
FALSE	High	Master Protein	Q9BXR6	Complement factor H-related protein 5 OS=Homo sapiens (Human) OX=9606 GN=CFHR5 PE=1 SV=1	CFHR5	0	FALSE	15.561	7	2	21	1	569	64.4	7.06	541	2	defense response;metabolic process;regulation of biological process;response to stimulus	extracellular	protein binding	Pf00084	81494	ENSG00000134389.9	CFHR5	1			Regulation of Complement cascade	4	0.737	0.986076	100.28	521580	398520	67.99	81.27	1.12266e+06	538457	748070	651543	833702	244253	156261	1.52458e+06	120330	140026		416516	505233
FALSE	High	Master Protein	P27105	Erythrocyte band 7 integral membrane protein OS=Homo sapiens (Human) OX=9606 GN=STOM PE=1 SV=3	STOM	0	FALSE	29.015	17	3	30	3	288	31.7	7.88	300	3	cell organization and biogenesis;regulation of biological process;transport	cytoplasm;cytoskeleton;cytosol;endoplasmic reticulum;membrane;mitochondrion	protein binding	Pf01145	2040	ENSG00000148175.12	STOM	9			Neutrophil degranulation; Stimuli-sensing channels	6	1.059	0.775842	87.88	3.65771e+06	3.70261e+06	53.44	60.6	2.63147e+06	2.64518e+06	4.82132e+06	1.12676e+06	1.34219e+06	5.74989e+06	3.47111e+06	2.35493e+06	2.67266e+06	6.69486e+06	3.85435e+06	1.61225e+06	966687
FALSE	Medium	Master Protein	P51858	Hepatoma-derived growth factor OS=Homo sapiens (Human) OX=9606 GN=HDGF PE=1 SV=1	HDGF	0.01	FALSE	2.504	3	1	1	1	240	26.8	4.73	25	1	cell proliferation;metabolic process;regulation of biological process;response to stimulus	cytoplasm;extracellular;nucleus	DNA binding;nucleotide binding;protein binding;RNA binding	Pf00855	3068	ENSG00000143321.18	HDGF	1			XBP1(S) activates chaperone genes	4	1.026	0.846819	60.25	383386	413654	39.19	43.47	335933	405558		309115	619103	386278	325173	318864	380515	270018	577031	647852	760421
FALSE	High	Master Protein	P04083	Annexin A1 OS=Homo sapiens (Human) OX=9606 GN=ANXA1 PE=1 SV=2	ANXA1	0	FALSE	137.596	52	14	166	14	346	38.7	7.02	3947	14	cell differentiation;cell organization and biogenesis;cellular component movement;defense response;metabolic process;regulation of biological process;response to stimulus;transport	cell surface;cytoplasm;cytoskeleton;cytosol;endosome;extracellular;membrane;nucleus;vacuole	catalytic activity;DNA binding;enzyme regulator activity;metal ion binding;protein binding;RNA binding;structural molecule activity	Pf00191	301	ENSG00000135046.13	ANXA1	9		Integrated Breast Cancer Pathway; Spinal Cord Injury; VEGFA-VEGFR2 Signaling Pathway; Prostaglandin Synthesis and Regulation	Gastrin-CREB signalling pathway via PKC and MAPK; G alpha (i) signalling events; Smooth Muscle Contraction; Interleukin-4 and 13 signaling; Formyl peptide receptors bind formyl peptides and many other ligands	20	0.711	0.965053	86.96	1.49379e+07	8.48613e+06	69.32	62.93	1.8461e+07	2.14821e+07	5.79768e+07	1.0388e+07	2.8139e+07	1.17847e+07	1.98861e+07	6.46202e+06	5.30721e+06	4.59494e+06	1.7435e+07	1.19237e+07	2.27761e+07
FALSE	High	Master Protein	Q9BS26	Endoplasmic reticulum resident protein 44 OS=Homo sapiens (Human) OX=9606 GN=ERP44 PE=1 SV=1	ERP44	0	FALSE	11.771	9	2	4	2	406	46.9	5.26	44	2	cellular homeostasis;metabolic process;regulation of biological process;response to stimulus;transport	cell surface;endoplasmic reticulum;extracellular;membrane;organelle lumen	catalytic activity;metal ion binding;protein binding	Pf00085, Pf01216, Pf07449, Pf13098, Pf13848	23071	ENSG00000023318.7	ERP44	9			Neutrophil degranulation	3	0.823	0.997412	92.35	455999	316832	89.3	96.46	229054	562751	480155	56068.6	105453	94041.9	215185		155736	59627.4	892516	567286	164256
FALSE	High	Master Protein	P23526	Adenosylhomocysteinase OS=Homo sapiens (Human) OX=9606 GN=AHCY PE=1 SV=4	AHCY	0	FALSE	14.512	11	3	6	3	432	47.7	6.34	69	3	defense response;metabolic process;response to stimulus;transport	cytoplasm;cytosol;nucleus	catalytic activity;nucleotide binding;protein binding	Pf00670, Pf02254, Pf02826, Pf05221	191	ENSG00000101444.12	AHCY	20	Metabolic pathways; Cysteine and methionine metabolism	Folate Metabolism; Trans-sulfuration pathway; One Carbon Metabolism; Trans-sulfuration and one carbon metabolism	Metabolism of ingested SeMet, Sec, MeSec into H2Se; Defective AHCY causes Hypermethioninemia with S-adenosylhomocysteine hydrolase deficiency (HMAHCHD); Sulfur amino acid metabolism; Methylation	18	0.998	0.88896	70.22	457538	838423	72.71	57.53	251359	235461	1.51095e+06	273101	268148	1.28377e+06	293946	433626	364699	1.61325e+06	482768	96148.6	259486
FALSE	High	Master Protein	P00746	Complement factor D OS=Homo sapiens (Human) OX=9606 GN=CFD PE=1 SV=5	CFD	0	FALSE	29.699	15	2	12	2	253	27	7.71	257	2	defense response;metabolic process;regulation of biological process;response to stimulus;transport	extracellular;organelle lumen	catalytic activity	Pf00089, Pf09342, Pf13365	1675	ENSG00000274619.2; ENSG00000197766.7	CFD	19; CHR_HSCHR19_5_CTG2	Complement and coagulation cascades; Staphylococcus aureus infection	Adipogenesis; Complement Activation; Complement and Coagulation Cascades	Platelet degranulation ; Alternative complement activation; Neutrophil degranulation	15	0.784	0.997412	81.35	2.44479e+06	1.59349e+06	61.36	71.09	3.11082e+06	2.48067e+06	2.64171e+06	2.66752e+06	2.43683e+06	1.0252e+06	2.59584e+06	1.33042e+06	938393	195641	2.88878e+06	6.13933e+06	4.44589e+06
FALSE	High	Master Protein	P00491	Purine nucleoside phosphorylase OS=Homo sapiens (Human) OX=9606 GN=PNP PE=1 SV=2	PNP	0	FALSE	72.325	40	8	73	8	289	32.1	6.95	826	8	metabolic process;regulation of biological process;response to stimulus;transport	cytoplasm;cytoskeleton;cytosol;extracellular;nucleus;organelle lumen	catalytic activity	Pf01048	4860	ENSG00000198805.11	PNP	14	Purine metabolism; Nicotinate and nicotinamide metabolism; Metabolic pathways; Pyrimidine metabolism		Neutrophil degranulation; Purine salvage; Purine catabolism	13	0.943	0.960814	79.34	9.84375e+06	9.65662e+06	34.05	22.47	9.86636e+06	9.43896e+06	7.90216e+06	9.82119e+06	8.04979e+06	1.49589e+07	7.36126e+06	6.44537e+06	1.08718e+07	1.10454e+07	4.9945e+06	8.69314e+06	3.89876e+06
FALSE	High	Master Protein	P31930	Cytochrome b-c1 complex subunit 1, mitochondrial OS=Homo sapiens (Human) OX=9606 GN=UQCRC1 PE=1 SV=3	UQCRC1	0	FALSE	9.878	10	2	4	2	480	52.6	6.37	41	2	metabolic process;response to stimulus;transport	cytosol;membrane;mitochondrion	catalytic activity;metal ion binding;protein binding;transporter activity	Pf00675, Pf05193, Pf08367	7384	ENSG00000010256.10	UQCRC1	3	Huntington's disease; Parkinson's disease; Alzheimer's disease; Oxidative phosphorylation; Non-alcoholic fatty liver disease (NAFLD); Metabolic pathways; Cardiac muscle contraction	Electron Transport Chain	Respiratory electron transport	12	0.816	0.999633	95.77	375727	279961	47.63	145.9	220019	352011	400384	182476	479178		362805	746779				309583	390619
FALSE	High	Master Protein	P08603	Complement factor H OS=Homo sapiens (Human) OX=9606 GN=CFH PE=1 SV=4	CFH	0	FALSE	308.877	30	28	681	27	1231	139	6.61	12459	28	defense response;metabolic process;regulation of biological process;response to stimulus	extracellular	protein binding	Pf00084	3075		CFH	1	Complement and coagulation cascades; Staphylococcus aureus infection	Complement and Coagulation Cascades	Regulation of Complement cascade	7	0.777	0.997412	83.12	1.0937e+08	9.91824e+07	51.12	44.07	2.51854e+08	1.14638e+08	1.22217e+08	1.63534e+08	1.75866e+08	6.5854e+07	1.00381e+08	1.43444e+08	6.99631e+07	2.79914e+07	1.04563e+08	1.63346e+08	2.33859e+08
FALSE	Medium	Master Protein	Q9Y6H1	Coiled-coil-helix-coiled-coil-helix domain-containing protein 2 OS=Homo sapiens (Human) OX=9606 GN=CHCHD2 PE=1 SV=1	CHCHD2	0.01	FALSE	2.48	7	1	2	1	151	15.5	9.22	0	1	cell organization and biogenesis;metabolic process;regulation of biological process	mitochondrion;nucleus	DNA binding;protein binding	Pf06747	51142	ENSG00000106153.12	CHCHD2	7			Mitochondrial protein import; Metabolism of proteins	2	0.61	0.737083	87.9	258326	157115	64.15	79.75		245788	474257		209835	112885	258326	609516	99283.8		368104	361607	290921
FALSE	High	Master Protein	P16452	Erythrocyte membrane protein band 4.2 OS=Homo sapiens (Human) OX=9606 GN=EPB42 PE=1 SV=3	EPB42	0	FALSE	63.657	20	11	81	11	691	77	8.09	750	11	cell organization and biogenesis;metabolic process;regulation of biological process	cytoplasm;cytoskeleton;membrane	catalytic activity;nucleotide binding;protein binding;structural molecule activity	Pf00868, Pf00927, Pf01841	2038	ENSG00000166947.11	EPB42	15				0	0.961	0.958256	85.39	6.07829e+06	5.05076e+06	52.75	53.72	2.02559e+06	3.75667e+06	3.10089e+06	2.91697e+06	1.87976e+06	9.84069e+06	4.1437e+06	1.16953e+07	6.77797e+06	1.22103e+07	8.82635e+06	4.02275e+06	2.1443e+06
FALSE	High	Master Protein Candidate	P42025	Beta-centractin OS=Homo sapiens (Human) OX=9606 GN=ACTR1B PE=1 SV=1	ACTR1B	0.003	FALSE	3.595	3	1	11	1	376	42.3	6.4	57	1	transport	cytoplasm;cytoskeleton;cytosol;extracellular;membrane;organelle lumen	nucleotide binding;protein binding	Pf00022	10120	ENSG00000115073.7	ACTR1B	2			Neutrophil degranulation; MHC class II antigen presentation	5	0.833	0.997412	51.84	639848	504962	40.63	35.57	341699	639848	788657	322667	395742	589709	830284	1.32861e+06	322841	389203	756696	571611	568614
FALSE	Medium	Master Protein Candidate	P04439	HLA class I histocompatibility antigen, A alpha chain OS=Homo sapiens (Human) OX=9606 GN=HLA-A PE=1 SV=2	HLA-A	0.018	FALSE	2.261	5	1	1	1	365	40.8	6	19	1	metabolic process;regulation of biological process;response to stimulus	cell surface;endoplasmic reticulum;Golgi;membrane	protein binding;RNA binding	Pf00129, Pf07654	3105	ENSG00000206503.12	HLA-A	6		Proteasome Degradation; Allograft Rejection	Interferon alpha/beta signaling; E3 ubiquitin ligases ubiquitinate target proteins; Endosomal/Vacuolar pathway; Immunoregulatory interactions between a Lymphoid and a non-Lymphoid cell; Interferon gamma signaling; Antigen Presentation: Folding, assembly and peptide loading of class I MHC; ER-Phagosome pathway	18	0.826	0.997412	85.22	271958	214312	69.44	68.1	118408	253382	338163	239607	161858	100411	98579.7		221833	129908		612371	271958
FALSE	High	Master Protein Candidate	Q8N257	Histone H2B type 3-B OS=Homo sapiens (Human) OX=9606 GN=HIST3H2BB PE=1 SV=3	HIST3H2BB	0	FALSE	46.001	27	3	184	1	126	13.9	10.32	3769	3	cell organization and biogenesis	chromosome;cytosol;nucleus	DNA binding;protein binding	Pf00125, Pf00808	128312	ENSG00000196890.4	HIST3H2BB	1	Viral carcinogenesis; Systemic lupus erythematosus; Alcoholism		SIRT1 negatively regulates rRNA expression; Nonhomologous End-Joining (NHEJ); Activation of anterior HOX genes in hindbrain development during early embryogenesis; NoRC negatively regulates rRNA expression; Meiotic synapsis; Transcriptional regulation by small RNAs; Meiotic recombination; PRC2 methylates histones and DNA; Recruitment and ATM-mediated phosphorylation of repair and signaling protei…	75	0.824	0.997412	88.92	405183	462269	76.93	59.55	890276	345667	1.94536e+06	405183	1.2624e+06	379945	551606		152755	202645		346435	285449
FALSE	High	Master Protein	O43707	Alpha-actinin-4 OS=Homo sapiens (Human) OX=9606 GN=ACTN4 PE=1 SV=2	ACTN4	0	FALSE	77.235	19	12	78	7	911	104.8	5.44	1762	12	cell organization and biogenesis;cellular component movement;regulation of biological process;response to stimulus;transport	cytoplasm;cytoskeleton;cytosol;extracellular;nucleus;organelle lumen	DNA binding;metal ion binding;protein binding;RNA binding	Pf00307, Pf00435, Pf08726, Pf11971, Pf13499	81	ENSG00000282844.1; ENSG00000130402.11	ACTN4	19; CHR_HG26_PATCH	Viral carcinogenesis; Amoebiasis; Arrhythmogenic right ventricular cardiomyopathy (ARVC); Tight junction; Focal adhesion; Adherens junction; Regulation of actin cytoskeleton; Leukocyte transendothelial migration; Systemic lupus erythematosus	Arrhythmogenic Right Ventricular Cardiomyopathy; Primary Focal Segmental Glomerulosclerosis FSGS; Striated Muscle Contraction	Platelet degranulation ; Nephrin family interactions	18	0.815	0.999633	76.62	2.58325e+06	1.49519e+06	57.69	91.77	2.07364e+06	2.55209e+06	7.66786e+06	1.45197e+06	3.13856e+06	1.72654e+06	3.24891e+06	4.13999e+06	1.04886e+06	561896	2.90778e+06	1.8546e+06	2.36357e+06
FALSE	High	Master Protein Candidate	P57053	Histone H2B type F-S OS=Homo sapiens (Human) OX=9606 GN=H2BFS PE=1 SV=2	H2BFS; LOC102724334	0	FALSE	49.001	27	3	188	1	126	13.9	10.37	3805	3	cell organization and biogenesis;defense response;response to stimulus	chromosome;cytosol;nucleus	DNA binding;protein binding	Pf00125	54145; 102724334	ENSG00000234289.5; ENSG00000274559.3	H2BFS; LOC102724334	21			SIRT1 negatively regulates rRNA expression; Nonhomologous End-Joining (NHEJ); Activation of anterior HOX genes in hindbrain development during early embryogenesis; NoRC negatively regulates rRNA expression; Meiotic synapsis; Transcriptional regulation by small RNAs; Meiotic recombination; PRC2 methylates histones and DNA; Recruitment and ATM-mediated phosphorylation of repair and signaling protei…	65	0.625	0.775842	111.58	1.31911e+06	834490	75.12	93.9	1.30766e+06	1.54277e+06	4.64796e+06	818759	3.69542e+06	1.07438e+06	1.33065e+06		290264	285056		987241	1.96551e+06
FALSE	Medium	Master Protein	O00160	Unconventional myosin-If OS=Homo sapiens (Human) OX=9606 GN=MYO1F PE=1 SV=3	MYO1F	0.036	FALSE	1.844	1	1	1	1	1098	124.8	9.11	19	1			catalytic activity;motor activity;nucleotide binding;protein binding	Pf00018, Pf00063, Pf06017, Pf07653, Pf14604	4542	ENSG00000142347.16	MYO1F	19				0	0.715	0.968877	59.16	493472	371159	53.73	30.28		446364	727189				622300	1.46068e+06			840725	414107
FALSE	High	Master Protein	P16152	Carbonyl reductase [NADPH] 1 OS=Homo sapiens (Human) OX=9606 GN=CBR1 PE=1 SV=3	CBR1; SETD4	0	FALSE	5.784	5	1	5	1	277	30.4	8.32	38	1	cell differentiation;metabolic process	cytoplasm;cytosol	catalytic activity	Pf00106, Pf01370, Pf08659, Pf13561	873; 54093	ENSG00000159228.12	CBR1; SETD4	21	Metabolism of xenobiotics by cytochrome P450; Arachidonic acid metabolism; Chemical carcinogenesis; Metabolic pathways	NRF2 pathway	Synthesis of Prostaglandins (PG) and Thromboxanes (TX)	10	0.739	0.986076	53.95	612621	451616	44.64	39.19		404490	952723	391075	608494	412579	494122	1.43245e+06		294287	1.13792e+06	655136	616777
FALSE	High	Master Protein	P09429	High mobility group protein B1 OS=Homo sapiens (Human) OX=9606 GN=HMGB1 PE=1 SV=3	HMGB1	0	FALSE	4.974	7	1	1	1	215	24.9	5.74	22	1	cell differentiation;cell organization and biogenesis;cell proliferation;cellular component movement;cellular homeostasis;defense response;metabolic process;regulation of biological process;response to stimulus;transport	cell surface;chromosome;cytoplasm;endosome;extracellular;membrane;nucleus;organelle lumen	catalytic activity;DNA binding;enzyme regulator activity;protein binding;RNA binding	Pf00505, Pf09011	3146	ENSG00000189403.14	HMGB1	13	Base excision repair	Retinoblastoma (RB) in Cancer; DNA Damage Response (only ATM dependent)	TRAF6 mediated NF-kB activation; Advanced glycosylation endproduct receptor signaling; TAK1 activates NFkB by phosphorylation and activation of IKKs complex; RIP-mediated NFkB activation via ZBP1; Activated TLR4 signalling; Interleukin-1 family signaling; Neutrophil degranulation; Regulation of TLR by endogenous ligand; DEx/H-box helicases activate type I IFN and inflammatory cytokines production…	40	0.01	3.7625e-16		747399		43.24		564465		864619										747399
FALSE	High	Master Protein	P19338	Nucleolin OS=Homo sapiens (Human) OX=9606 GN=NCL PE=1 SV=3	NCL	0	FALSE	5.003	2	1	1	1	710	76.6	4.7	23	1	regulation of biological process;response to stimulus	cytoplasm;membrane;nucleus	DNA binding;protein binding;RNA binding	Pf00076, Pf13893, Pf14259	4691	ENSG00000115053.15	NCL	2	Pathogenic Escherichia coli infection	Pathogenic Escherichia coli infection; VEGFA-VEGFR2 Signaling Pathway	Major pathway of rRNA processing in the nucleolus and cytosol	7	0.681	0.950529	73.62	161189	94499.7	60.24	60.75		138730	444622		322918		109570	240711	88471.2	59239.8			184512
FALSE	High	Master Protein	P08253	72 kDa type IV collagenase OS=Homo sapiens (Human) OX=9606 GN=MMP2 PE=1 SV=2	MMP2	0.008	FALSE	2.739	5	1	1	1	660	73.8	5.47	0	1	cell differentiation;cell organization and biogenesis;metabolic process;regulation of biological process;response to stimulus	cytoplasm;extracellular;membrane;mitochondrion;nucleus	catalytic activity;metal ion binding;protein binding	Pf00040, Pf00045, Pf00413, Pf01471	4313	ENSG00000087245.12	MMP2	16	Pathways in cancer; AGE-RAGE signaling pathway in diabetic complications; Proteoglycans in cancer; Leukocyte transendothelial migration; Bladder cancer; Endocrine resistance; GnRH signaling pathway; Estrogen signaling pathway	Matrix Metalloproteinases; AGE/RAGE pathway; Photodynamic therapy-induced NF-kB survival signaling; Lung fibrosis; VEGFA-VEGFR2 Signaling Pathway	Collagen degradation; EPH-ephrin mediated repulsion of cells; Regulation of Insulin-like Growth Factor (IGF) transport and uptake by Insulin-like Growth Factor Binding Proteins (IGFBPs); Activation of Matrix Metalloproteinases; Interleukin-4 and 13 signaling	27	1.8	0.0095566	98.03	104609	261729	83.19	72.21	378762	389261	58986.6	135905		104609				70133.6		46040.6	354106
FALSE	High	Master Protein	O75369	Filamin-B OS=Homo sapiens (Human) OX=9606 GN=FLNB PE=1 SV=2	FLNB	0	FALSE	8.416	1	2	2	1	2602	278	5.73	67	2	cell differentiation;cell organization and biogenesis;development;regulation of biological process;response to stimulus	cytoplasm;cytoskeleton;cytosol;membrane;nucleus	protein binding;RNA binding	Pf00307, Pf00630	2317	ENSG00000136068.14	FLNB	3	MAPK signaling pathway; Focal adhesion; Proteoglycans in cancer; Salmonella infection	VEGFA-VEGFR2 Signaling Pathway	ISG15 antiviral mechanism	10
FALSE	High	Master Protein	O75594	Peptidoglycan recognition protein 1 OS=Homo sapiens (Human) OX=9606 GN=PGLYRP1 PE=1 SV=1	PGLYRP1	0	FALSE	17.387	28	3	17	3	196	21.7	8.59	175	3	defense response;metabolic process;regulation of biological process;response to stimulus;transport	extracellular;organelle lumen	catalytic activity;metal ion binding;receptor activity;signal transducer activity	Pf01510	8993	ENSG00000008438.4	PGLYRP1	19			Antimicrobial peptides; Neutrophil degranulation	4	0.918	0.974233	97.68	3.06704e+06	2.51971e+06	97.82	62.12	1.34682e+06	3.16693e+06	5.92574e+06	1.05727e+06	1.19839e+06	1.2181e+06	3.41523e+06	1.66688e+07	1.04116e+06	118685	9.53178e+06	4.00125e+06	3.57104e+06
FALSE	High	Master Protein	P03952	Plasma kallikrein OS=Homo sapiens (Human) OX=9606 GN=KLKB1 PE=1 SV=1	KLKB1	0	FALSE	14.763	7	3	17	3	638	71.3	8.22	149	3	cell organization and biogenesis;coagulation;defense response;metabolic process;regulation of biological process;response to stimulus	extracellular;membrane	catalytic activity;protein binding	Pf00024, Pf00089, Pf13365, Pf14295	3818		KLKB1	4	Complement and coagulation cascades	Complement and Coagulation Cascades	Activation of Matrix Metalloproteinases; Intrinsic Pathway of Fibrin Clot Formation	8	0.781	0.997412	68.56	1.50624e+06	988614	37.62	39.16	1.97186e+06	2.07961e+06	1.11076e+06	1.64379e+06	1.66782e+06	1.21223e+06	1.51566e+06	1.68351e+06	1.69892e+06	450412	1.48809e+06	2.46493e+06	2.80223e+06
FALSE	High	Master Protein	P13639	Elongation factor 2 OS=Homo sapiens (Human) OX=9606 GN=EEF2 PE=1 SV=4	EEF2	0	FALSE	31.862	7	4	40	4	858	95.3	6.83	742	4	cell differentiation;cell proliferation;metabolic process;regulation of biological process;response to stimulus;transport	cytoplasm;cytosol;extracellular;membrane;nucleus;organelle lumen;ribosome	catalytic activity;nucleotide binding;protein binding;RNA binding	Pf00009, Pf00679, Pf03144, Pf03764, Pf14492	1938	ENSG00000167658.15	EEF2	19	Oxytocin signaling pathway; AMPK signaling pathway	Translation Factors; AMP-activated Protein Kinase (AMPK) Signaling; Brain-Derived Neurotrophic Factor (BDNF) signaling pathway	Peptide chain elongation; Protein methylation; Synthesis of diphthamide-EEF2; Neutrophil degranulation; Uptake and function of diphtheria toxin	20	0.456	0.117367	94.69	3.39964e+06	1.0609e+06	49.44	85.37	1.6402e+06	3.66486e+06	3.75804e+06	3.2824e+06	2.72851e+06	1.68366e+06	1.9802e+06	2.46553e+06	4.36441e+06	1.39574e+06	3.57571e+06	5.45099e+06	5.72522e+06
FALSE	High	Master Protein	P22314	Ubiquitin-like modifier-activating enzyme 1 OS=Homo sapiens (Human) OX=9606 GN=UBA1 PE=1 SV=3	UBA1	0	FALSE	5.505	3	2	11	2	1058	117.8	5.76	20	2	metabolic process;response to stimulus	cytoplasm;cytosol;membrane;mitochondrion;nucleus	catalytic activity;nucleotide binding;protein binding;RNA binding	Pf00899, Pf02134, Pf09358, Pf10585	7317	ENSG00000130985.16	UBA1	X	Ubiquitin mediated proteolysis; Parkinson's disease	Proteasome Degradation; Parkin-Ubiquitin Proteasomal System pathway; Parkinsons Disease Pathway	Synthesis of active ubiquitin: roles of E1 and E2 enzymes; Antigen processing: Ubiquitination & Proteasome degradation	13	0.884	0.987952	65.24	1.31693e+06	951989	52.84	55.77	1.28517e+06	1.13714e+06	1.56028e+06	1.21948e+06	2.02138e+06	866439	1.70424e+06	1.38991e+06	248627	631631	124946	1.34947e+06	2.1125e+06
FALSE	Medium	Master Protein	Q6PHR2	Serine/threonine-protein kinase ULK3 OS=Homo sapiens (Human) OX=9606 GN=ULK3 PE=1 SV=2	ULK3	0.014	FALSE	2.364	2	1	29	1	472	53.4	7.36	273	1	metabolic process;regulation of biological process;response to stimulus	cytoplasm	catalytic activity;nucleotide binding;protein binding	Pf00069, Pf04212, Pf07714	25989	ENSG00000140474.12	ULK3	15	mTOR signaling pathway; Autophagy; Longevity regulating pathway	Target Of Rapamycin (TOR) Signaling	Hedgehog 'on' state	7	4.689	5.7924e-13	126.4	6.36383e+06	3.13549e+07	150.28	57.66	9.91097e+07	6.86302e+07	9.53497e+07	6.43214e+06	1.23351e+08	6.01883e+06	5.58106e+06	1.01859e+06	3.41663e+06	1.95584e+06	2.53018e+06	9.10201e+06	9.99573e+06
FALSE	High	Master Protein	P15880	40S ribosomal protein S2 OS=Homo sapiens (Human) OX=9606 GN=RPS2 PE=1 SV=2	RPS2	0	FALSE	5.603	4	1	5	1	293	31.3	10.24	133	1	cell organization and biogenesis;metabolic process;regulation of biological process;transport	cytosol;membrane;nucleus;ribosome	protein binding;RNA binding;structural molecule activity	Pf00333, Pf03719	6187	ENSG00000140988.15	RPS2	16	Ribosome	Cytoplasmic Ribosomal Proteins	Peptide chain elongation; Protein methylation; Eukaryotic Translation Termination; Viral mRNA Translation; RMTs methylate histone arginines; Formation of the ternary complex, and subsequently, the 43S complex; L13a-mediated translational silencing of Ceruloplasmin expression; Selenocysteine synthesis; Nonsense Mediated Decay (NMD) independent of the Exon Junction Complex (EJC); Nonsense Mediated …	44	0.521	0.31468	83.16	1.07057e+06	590212	53.02	87.56	492398	1.28915e+06	1.75996e+06	448566	1.52626e+06	495679	950848	1.07057e+06	590492	464655	770205	872945	1.22123e+06
FALSE	High	Master Protein	O00487	26S proteasome non-ATPase regulatory subunit 14 OS=Homo sapiens (Human) OX=9606 GN=PSMD14 PE=1 SV=1	PSMD14	0	FALSE	4.792	8	1	3	1	310	34.6	6.52	37	1	metabolic process;regulation of biological process;response to stimulus;transport	cytoplasm;cytosol;extracellular;nucleus;organelle lumen;proteasome	catalytic activity;enzyme regulator activity;metal ion binding;nucleotide binding;protein binding	Pf01398, Pf13012, Pf14464	10213	ENSG00000115233.11	PSMD14	2	Epstein-Barr virus infection; Proteasome	Parkin-Ubiquitin Proteasomal System pathway	Regulation of RAS by GAPs; CDT1 association with the CDC6:ORC:origin complex; Downstream TCR signaling; UCH proteinases; NIK-->noncanonical NF-kB signaling; Hh mutants that don't undergo autocatalytic processing are degraded by ERAD; SCF-beta-TrCP mediated degradation of Emi1; Neutrophil degranulation; Cross-presentation of soluble exogenous antigens (endosomes); Separation of Sister Chromatids; …	153	0.876	0.992733	54.02	310890	254679	41.2	41.4	310890	290581	340986		230777		239377				182225	208055	343522
FALSE	High	Master Protein	P31948	Stress-induced-phosphoprotein 1 OS=Homo sapiens (Human) OX=9606 GN=STIP1 PE=1 SV=1	STIP1	0.001	FALSE	4.054	3	1	5	1	543	62.6	6.8	34	1	response to stimulus	cytoplasm;cytosol;Golgi;nucleus	protein binding;RNA binding	Pf00515, Pf12895, Pf13414, Pf13424, Pf13432	10963	ENSG00000168439.16	STIP1	11	Prion diseases		HSP90 chaperone cycle for steroid hormone receptors (SHR)	4	1.563	0.0558896	77.46	176374	293258	61.99	83.89	146921	162138	157409		250298	128948	475886		546271	183910			95851.1
FALSE	Medium	Master Protein	Q6ZNJ1	Neurobeachin-like protein 2 OS=Homo sapiens (Human) OX=9606 GN=NBEAL2 PE=1 SV=2	NBEAL2	0.03	FALSE	1.967	0	1	5	1	2754	302.3	6.38	18	1	cell differentiation;transport	endoplasmic reticulum;membrane	protein binding	Pf00400, Pf02138, Pf13385, Pf14844	23218	ENSG00000160796.16	NBEAL2	3			Neutrophil degranulation	3	0.421	0.0526495	112.92	1.46557e+06	661564	92.13	99.05	1.23006e+06	3.15595e+06	2.17864e+06	1.19273e+06	3.05319e+06	945680	1.53289e+06	787180	665798	107030	3.85611e+06	6.3109e+06	3.75545e+06
FALSE	High	Master Protein	P60660	Myosin light polypeptide 6 OS=Homo sapiens (Human) OX=9606 GN=MYL6 PE=1 SV=2	MYL6	0	FALSE	40.149	46	5	37	4	151	16.9	4.65	455	5	cellular component movement	cytosol;membrane	catalytic activity;metal ion binding;motor activity;protein binding;structural molecule activity	Pf00036, Pf13405, Pf13499	4637	ENSG00000092841.18	MYL6	12	Vascular smooth muscle contraction; Oxytocin signaling pathway	Focal Adhesion	RHO GTPases activate PAKs; EPHA-mediated growth cone collapse; RHO GTPases Activate ROCKs; Sema4D induced cell migration and growth-cone collapse; Smooth Muscle Contraction; RHO GTPases activate CIT; RHO GTPases activate PKNs	19	0.815	0.999633	78.33	2.90351e+06	2.60578e+06	55.25	119.24	3.32333e+06	2.87871e+06	8.41577e+06	1.93165e+06	3.89598e+06	2.29023e+06	3.60683e+06	1.51232e+06	2.07119e+06	1.65736e+06	1.02026e+06	1.86538e+06	2.44537e+06
FALSE	High	Master Protein	Q9P2E9	Ribosome-binding protein 1 OS=Homo sapiens (Human) OX=9606 GN=RRBP1 PE=1 SV=5		0	FALSE	6.428	1	1	3	1	1410	152.4	8.6	59	1												0	0.731	0.974828	102.32	270225	163157	76.44	86.08	104132	190170	270225	120676	315380		205495		157753	148075		273892	576286
FALSE	High	Master Protein	P11171	Protein 4.1 OS=Homo sapiens (Human) OX=9606 GN=EPB41 PE=1 SV=4	EPB41	0	FALSE	31.134	6	5	24	5	864	97	5.58	357	5	cell division;cell organization and biogenesis;regulation of biological process;transport	cytoplasm;cytoskeleton;cytosol;membrane;nucleus	protein binding;structural molecule activity	Pf00373, Pf04382, Pf05902, Pf08736, Pf09379, Pf09380	2035	ENSG00000159023.19	EPB41	1	Tight junction		Neurexins and neuroligins	4	0.936	0.965053	80.65	1.8687e+06	1.91251e+06	113.13	67.42	594459	1.13473e+06	1.18596e+06	1.54764e+06	590617	4.65597e+06	549262	1.58011e+07	2.69707e+06	4.67064e+06	4.76232e+06	1.74047e+06	822474
FALSE	High	None	P16104	Histone H2AX OS=Homo sapiens (Human) OX=9606 GN=H2AX PE=1 SV=2	H2AFX	0	FALSE	55.224	36	4	87	1	143	15.1	10.74	2764	4	cell organization and biogenesis;metabolic process;regulation of biological process;response to stimulus	chromosome;nucleus	DNA binding;protein binding	Pf00125, Pf00808	3014	ENSG00000188486.3	H2AFX	11	Systemic lupus erythematosus; Alcoholism	miRNA Regulation of DNA Damage Response; miRNAs involved in DNA damage response; Proteasome Degradation; ATM Signaling Network in Development and Disease; DNA Damage Response	SIRT1 negatively regulates rRNA expression; RMTs methylate histone arginines; Nonhomologous End-Joining (NHEJ); Activation of anterior HOX genes in hindbrain development during early embryogenesis; NoRC negatively regulates rRNA expression; Meiotic synapsis; Transcriptional regulation by small RNAs; Meiotic recombination; PRC2 methylates histones and DNA; Recruitment and ATM-mediated phosphorylat…	75	1.385	0.164396	112.04	183849	338716	83.45	99.46	327245	327749	648489		511728	66521.5		498775	268804	51021.7	91823.7	183849	144475
FALSE	High	Master Protein	P61247	40S ribosomal protein S3a OS=Homo sapiens (Human) OX=9606 GN=RPS3A PE=1 SV=2	RPS3A	0	FALSE	8.246	5	1	8	1	264	29.9	9.73	181	1	cell differentiation;cell organization and biogenesis;metabolic process;regulation of biological process;transport	cytoplasm;cytosol;endoplasmic reticulum;nucleus;ribosome	protein binding;RNA binding;structural molecule activity	Pf01015	6189	ENSG00000145425.9	RPS3A	4	Ribosome	Cytoplasmic Ribosomal Proteins	Peptide chain elongation; Eukaryotic Translation Termination; Viral mRNA Translation; Formation of the ternary complex, and subsequently, the 43S complex; L13a-mediated translational silencing of Ceruloplasmin expression; Selenocysteine synthesis; Nonsense Mediated Decay (NMD) independent of the Exon Junction Complex (EJC); Nonsense Mediated Decay (NMD) enhanced by the Exon Junction Complex (EJC)…	38	0.566	0.53524	71.19	1.24763e+06	625158	48.91	55.73	746222	1.91902e+06	1.67659e+06	761738	1.24763e+06	706834	691567	987619	732755	857276	906720	1.68491e+06	1.8161e+06
FALSE	High	Master Protein	Q562R1	Beta-actin-like protein 2 OS=Homo sapiens (Human) OX=9606 GN=ACTBL2 PE=1 SV=2	ACTBL2	0	FALSE	38.755	19	6	87	2	376	42	5.59	945	6		cytoplasm;cytoskeleton	nucleotide binding;protein binding	Pf00022	345651	ENSG00000169067.3	ACTBL2	5				0	0.947	0.958256	75.55	2.5017e+06	2.48901e+06	55.48	46.79	2.77819e+06	2.582e+06	6.36102e+06	1.19036e+06	3.8324e+06	2.97245e+06	1.97887e+06	713547	1.88814e+06	1.66581e+06	1.33254e+06	2.26107e+06	1.72766e+06
FALSE	High	Master Protein	Q14103	Heterogeneous nuclear ribonucleoprotein D0 OS=Homo sapiens (Human) OX=9606 GN=HNRNPD PE=1 SV=1	HNRNPD	0.001	FALSE	4.31	5	1	4	1	355	38.4	7.81	46	1	metabolic process;regulation of biological process;response to stimulus	cytoplasm;cytosol;nucleus	DNA binding;protein binding;RNA binding	Pf00076, Pf13893, Pf14259	3184	ENSG00000138668.18	HNRNPD	4		mRNA Processing	mRNA Splicing - Major Pathway	5	1.651	0.0311353	109.95	217262	272348	50.65	110.91	244622		163749	132581	287603				167300				446327
FALSE	High	Master Protein	P21589	5'-nucleotidase OS=Homo sapiens (Human) OX=9606 GN=NT5E PE=1 SV=1	NT5E	0.003	FALSE	3.721	4	1	1	1	574	63.3	7.03	18	1	metabolic process;regulation of biological process	cell surface;cytosol;membrane	catalytic activity;metal ion binding;nucleotide binding	Pf00149, Pf02872, Pf09587	4907	ENSG00000135318.11	NT5E	6	Purine metabolism; Nicotinate and nicotinamide metabolism; Metabolic pathways; Pyrimidine metabolism	Differentiation Pathway; NAD+ metabolism	Pyrimidine catabolism; Purine catabolism; Nicotinate metabolism	14	0.793	0.997412	102.78	109168	84529.7	100.13	89.82	244801		109168		673783	142683	181679		37978.9			104405
FALSE	High	Master Protein Candidate	P06899	Histone H2B type 1-J OS=Homo sapiens (Human) OX=9606 GN=H2BC11 PE=1 SV=3	HIST1H2BJ	0	FALSE	46.001	27	3	184	1	126	13.9	10.32	3769	3	cell organization and biogenesis;defense response;metabolic process;regulation of biological process;response to stimulus	chromosome;cytosol;membrane;nucleus	DNA binding;protein binding	Pf00125, Pf00808	8970	ENSG00000124635.8	HIST1H2BJ	6	Viral carcinogenesis; Systemic lupus erythematosus; Alcoholism		SIRT1 negatively regulates rRNA expression; Nonhomologous End-Joining (NHEJ); Activation of anterior HOX genes in hindbrain development during early embryogenesis; NoRC negatively regulates rRNA expression; Meiotic synapsis; Transcriptional regulation by small RNAs; Meiotic recombination; PRC2 methylates histones and DNA; Recruitment and ATM-mediated phosphorylation of repair and signaling protei…	77	0.824	0.997412	88.92	405183	462269	76.93	59.55	890276	345667	1.94536e+06	405183	1.2624e+06	379945	551606		152755	202645		346435	285449
FALSE	Medium	Master Protein	P13693	Translationally-controlled tumor protein OS=Homo sapiens (Human) OX=9606 GN=TPT1 PE=1 SV=1	TPT1	0.022	FALSE	2.175	9	1	2	1	172	19.6	4.93	0	1	cell differentiation;cellular homeostasis;regulation of biological process;response to stimulus;transport	cytoplasm;cytosol;endosome;nucleus	metal ion binding;protein binding;RNA binding	Pf00838	7178	ENSG00000133112.16	TPT1	13				0	0.791	0.997412	76.56	507863	370930	45.25	68.54	364366	703309	846006	318806	589194	293623		595437	403345	236292		460259	507863
FALSE	High	Master Protein	P27918	Properdin OS=Homo sapiens (Human) OX=9606 GN=CFP PE=1 SV=2	CFP	0.006	FALSE	3.311	3	1	9	1	469	51.2	7.9	42	1	defense response;metabolic process;regulation of biological process;response to stimulus;transport	extracellular;organelle lumen	protein binding	Pf00090	5199	ENSG00000126759.13	CFP	X	Herpes simplex infection	Complement Activation	Alternative complement activation; Regulation of Complement cascade; Activation of C3 and C5; Neutrophil degranulation; Defective B3GALTL causes Peters-plus syndrome (PpS); O-glycosylation of TSR domain-containing proteins	18	0.898	0.986076	72.11	866443	817005	65.13	47.23	1.58605e+06	942828	1.04261e+06	1.24633e+06	2.239e+06	568902	660521	492165	866708	242235	866177	2.13772e+06	3.40719e+06
FALSE	High	Master Protein	P04406	Glyceraldehyde-3-phosphate dehydrogenase OS=Homo sapiens (Human) OX=9606 GN=GAPDH PE=1 SV=3	GAPDH	0	FALSE	102.317	56	12	249	12	335	36	8.46	4008	12	cell death;cell organization and biogenesis;defense response;metabolic process;regulation of biological process;response to stimulus	cytoplasm;cytoskeleton;cytosol;membrane;nucleus	catalytic activity;enzyme regulator activity;nucleotide binding;protein binding	Pf00044, Pf02800	2597	ENSG00000111640.14	GAPDH	12	HIF-1 signaling pathway; Carbon metabolism; Alzheimer's disease; Glycolysis / Gluconeogenesis; Biosynthesis of amino acids; Metabolic pathways	Cori Cycle; Alzheimers Disease; Glycolysis and Gluconeogenesis; Sudden Infant Death Syndrome (SIDS) Susceptibility Pathways	Gluconeogenesis; Glycolysis	15	0.859	0.997412	76.36	3.97132e+07	3.8601e+07	54.44	33.56	7.75831e+07	5.60588e+07	6.1912e+07	6.66047e+07	7.72148e+07	5.70284e+07	1.95287e+07	2.94955e+06	4.37309e+07	4.17088e+07	1.23782e+07	2.92585e+07	5.92922e+07
FALSE	High	None	P61981	14-3-3 protein gamma OS=Homo sapiens (Human) OX=9606 GN=YWHAG PE=1 SV=2	YWHAG	0	FALSE	4.861	6	2	5	0	247	28.3	4.89	51	2	cell organization and biogenesis;regulation of biological process;response to stimulus;transport	cytoplasm;cytosol;membrane;mitochondrion	enzyme regulator activity;protein binding;RNA binding	Pf00244	7532	ENSG00000170027.6	YWHAG	7	Viral carcinogenesis; Epstein-Barr virus infection; Hippo signaling pathway; Oocyte meiosis; Cell cycle; PI3K-Akt signaling pathway	Cell Cycle; Prolactin Signaling Pathway; Myometrial Relaxation and Contraction Pathways; Calcium Regulation in the Cardiac Cell; Sudden Infant Death Syndrome (SIDS) Susceptibility Pathways	Chk1/Chk2(Cds1) mediated inactivation of Cyclin B:Cdk1 complex; Regulation of PLK1 Activity at G2/M Transition; AURKA Activation by TPX2; Anchoring of the basal body to the plasma membrane; Recruitment of NuMA to mitotic centrosomes; Activation of BAD and translocation to mitochondria ; Recruitment of mitotic centrosome proteins and complexes; Loss of Nlp from mitotic centrosomes; Translocation o…	48
FALSE	High	Master Protein	Q14766	Latent-transforming growth factor beta-binding protein 1 OS=Homo sapiens (Human) OX=9606 GN=LTBP1 PE=1 SV=4	LTBP1	0.003	FALSE	3.83	1	1	10	1	1721	186.7	5.96	20	1	metabolic process;regulation of biological process;response to stimulus	cell surface;extracellular;membrane;organelle lumen	catalytic activity;metal ion binding;protein binding;receptor activity;signal transducer activity	Pf00683, Pf06247, Pf07645, Pf12662, Pf12947	4052	ENSG00000049323.15	LTBP1	2	TGF-beta signaling pathway	Hypothesized Pathways in Pathogenesis of Cardiovascular Disease; TGF-beta Receptor Signaling	Post-translational protein phosphorylation; Regulation of Insulin-like Growth Factor (IGF) transport and uptake by Insulin-like Growth Factor Binding Proteins (IGFBPs); Molecules associated with elastic fibres	10	0.473	0.164396	124.05	727521	470916	114.83	105.32		624864		8.18901e+06	303014	543493		2.83952e+06		363888	4.61324e+06		1.83493e+06
FALSE	High	Master Protein	P11021	Endoplasmic reticulum chaperone BiP OS=Homo sapiens (Human) OX=9606 GN=HSPA5 PE=1 SV=2	HSPA5	0	FALSE	12.245	6	3	10	2	654	72.3	5.16	142	3	cell communication;cell death;cell differentiation;cell organization and biogenesis;metabolic process;regulation of biological process;response to stimulus;transport	cell surface;cytoplasm;endoplasmic reticulum;membrane;mitochondrion;nucleus;organelle lumen	catalytic activity;metal ion binding;nucleotide binding;protein binding	Pf00012, Pf01968, Pf06723	3309	ENSG00000044574.7	HSPA5	9	Prion diseases; Protein export; Protein processing in endoplasmic reticulum; Thyroid hormone synthesis; Antigen processing and presentation	Parkin-Ubiquitin Proteasomal System pathway; Apoptosis-related network due to altered Notch3 in ovarian cancer; Photodynamic therapy-induced unfolded protein response; MAPK Signaling Pathway	Platelet degranulation ; PERK regulates gene expression; ATF6 (ATF6-alpha) activates chaperone genes; Antigen Presentation: Folding, assembly and peptide loading of class I MHC; Regulation of HSF1-mediated heat shock response; IRE1alpha activates chaperones	27	0.814	1	72.59	583700	258012	64.17	84.61	866041	606863	1.0351e+06	346948	1.02511e+06	320245	56517.6		107803	34447.3	145140	547510	583700
FALSE	High	Master Protein	Q9ULI2	Beta-citrylglutamate synthase B OS=Homo sapiens (Human) OX=9606 GN=RIMKLB PE=2 SV=2	RIMKLB	0	FALSE	7.416	11	1	8	1	386	42.4	6	0	1	metabolic process	cytoplasm;cytosol	catalytic activity;metal ion binding;nucleotide binding	Pf02655, Pf08443, Pf13535	57494	ENSG00000166532.15	RIMKLB	12	Alanine, aspartate and glutamate metabolism; Metabolic pathways		Amino acid synthesis and interconversion (transamination)	5	1.124	0.655057	113.56	1.16688e+06	1.13926e+06	106.06	85.34	2.734e+06	1.65274e+06	1.2608e+06	161251	3.35313e+06		3.02213e+06				388578	383559	4.30802e+06
FALSE	High	Master Protein	P00352	Retinal dehydrogenase 1 OS=Homo sapiens (Human) OX=9606 GN=ALDH1A1 PE=1 SV=2	ALDH1A1	0	FALSE	28.635	14	5	35	4	501	54.8	6.73	306	5	metabolic process;regulation of biological process	cytoplasm;cytosol	catalytic activity;enzyme regulator activity;nucleotide binding	Pf00171, Pf05893, Pf07368	216	ENSG00000165092.12	ALDH1A1	9	Retinol metabolism; Metabolic pathways	Folate-Alcohol and Cancer Pathway; Fatty Acid Omega Oxidation; Dopaminergic Neurogenesis; Amino Acid metabolism; Tryptophan metabolism; Vitamin A and Carotenoid Metabolism	Ethanol oxidation; Fructose catabolism; RA biosynthesis pathway	19	1.043	0.796349	78.25	3.2425e+06	4.46351e+06	61.42	39.24	1.51311e+06	3.21708e+06	2.61073e+06	4.97582e+06	1.78711e+06	7.71872e+06	1.73599e+06	2.35396e+06	7.40056e+06	9.12383e+06	2.06741e+06	3.26811e+06	1.7874e+06
FALSE	Medium	Master Protein	Q15843	NEDD8 OS=Homo sapiens (Human) OX=9606 GN=NEDD8 PE=1 SV=1	NEDD8	0.021	FALSE	2.19	17	1	4	1	81	9.1	8.43	37	1	cellular homeostasis;metabolic process;regulation of biological process;response to stimulus	cytosol;nucleus	protein binding	Pf00240, Pf11976	4738	ENSG00000129559.12	NEDD8	14		EGF/EGFR Signaling Pathway	Cargo recognition for clathrin-mediated endocytosis; UCH proteinases; TGF-beta receptor signaling activates SMADs; Iron uptake and transport; Neddylation	16	0.617	0.774076	65.94	143031	71265.2	47.91	51.02	149833	161400	339915	134733	264188	217840	77465		138496	147726		77868.5	82621.7
FALSE	High	Master Protein	P07910	Heterogeneous nuclear ribonucleoproteins C1/C2 OS=Homo sapiens (Human) OX=9606 GN=HNRNPC PE=1 SV=4	HNRNPC	0	FALSE	14.854	5	1	5	1	306	33.7	5.08	106	1	cell differentiation;cell organization and biogenesis;metabolic process;regulation of biological process	cytoskeleton;cytosol;extracellular;membrane;nucleus;spliceosomal complex	DNA binding;protein binding;RNA binding	Pf00076, Pf13893, Pf14259	3183	ENSG00000092199.17	HNRNPC	14	Spliceosome	mRNA Processing	mRNA Splicing - Major Pathway; SUMOylation of RNA binding proteins	11	0.769	0.997412	90.71	521151	386129	73.92	88.78	502277	858308	1.71283e+06	291032	714479		286919	205379			521151	267111	407966
FALSE	High	Master Protein	P15153	Ras-related C3 botulinum toxin substrate 2 OS=Homo sapiens (Human) OX=9606 GN=RAC2 PE=1 SV=1	RAC2	0	FALSE	18.094	27	3	31	2	192	21.4	7.61	120	3	cell organization and biogenesis;regulation of biological process;response to stimulus	cytoplasm;cytosol;membrane	catalytic activity;enzyme regulator activity;nucleotide binding;protein binding	Pf00025, Pf00071, Pf08477	5880	ENSG00000128340.14	RAC2	22	Pancreatic cancer; B cell receptor signaling pathway; VEGF signaling pathway; Rap1 signaling pathway; MAPK signaling pathway; Colorectal cancer; Natural killer cell mediated cytotoxicity; Pathways in cancer; Wnt signaling pathway; Focal adhesion; Choline metabolism in cancer; Adherens junction; Regulation of actin cytoskeleton; Leukocyte transendothelial migration; Sphingolipid signaling pathway;…	Integrin-mediated Cell Adhesion; RalA downstream regulated genes; B Cell Receptor Signaling Pathway; Focal Adhesion; MAPK Signaling Pathway; Chemokine signaling pathway; Microglia Pathogen Phagocytosis Pathway; Insulin Signaling; Regulation of Actin Cytoskeleton; DNA Damage Response (only ATM dependent)	G alpha (12/13) signalling events; GPVI-mediated activation cascade; Sema4D induced cell migration and growth-cone collapse; Rho GTPase cycle; PCP/CE pathway; RHO GTPases Activate NADPH Oxidases	51	1.185	0.488795	80.25	2.04301e+06	2.29562e+06	50.23	57.61	778446	2.65538e+06	3.67211e+06	2.04902e+06	1.03783e+06	1.62679e+06	2.03703e+06	1.20984e+06	1.38757e+06	748441	2.47956e+06	4.46057e+06	2.05326e+06
FALSE	High	Master Protein Candidate	A6NI72	Putative neutrophil cytosol factor 1B OS=Homo sapiens (Human) OX=9606 GN=NCF1B PE=5 SV=2	NCF1B	0.009	FALSE	2.645	2	1	3	1	391	44.8	9.13	38	1	cell organization and biogenesis;metabolic process;regulation of biological process	cytoplasm	catalytic activity;enzyme regulator activity;protein binding	Pf00018, Pf00787, Pf07653, Pf08944, Pf14604	654816		NCF1B	7				0	0.868	0.993882	70.69	221872	176181	67.86	65.41	160771	169001	342371	112889			416254	787121			607807	197987	138362
FALSE	High	Master Protein Candidate	Q8NFI4	Putative protein FAM10A5 OS=Homo sapiens (Human) OX=9606 GN=ST13P5 PE=5 SV=1	ST13P5	0	FALSE	5.38	3	1	2	1	369	41.4	5.05	41	1		cytoplasm	protein binding	Pf00515, Pf13371, Pf13414, Pf13424, Pf13431, Pf13432	144106		ST13P5	11				0	1.005	0.86906	52.03	242149	194250	28.89	48.43		271909	297757	288472	255874		242149		128324			229306	153899
FALSE	Medium	Master Protein Candidate	Q5SQ80	Ankyrin repeat domain-containing protein 20A2 OS=Homo sapiens (Human) OX=9606 GN=ANKRD20A2 PE=4 SV=1	ANKRD20A2	0.024	FALSE	2.135	3	1	5	1	823	94	7.94	0	1			protein binding	Pf00023, Pf12796, Pf13606, Pf13637, Pf13857, Pf14915	441430	ENSG00000183148.6	ANKRD20A2	9				0	0.727	0.974828	84.78	900850	708151	63.15	68.87	897978	1.27307e+06	1.15497e+06	850591	1.65791e+06	459643	621145	275093	903731	647137		722141	1.20816e+06
FALSE	Medium	None	Q6DRA6	Putative histone H2B type 2-D OS=Homo sapiens (Human) OX=9606 GN=HIST2H2BD PE=5 SV=3	HIST2H2BD; HIST2H2BC	0.019	FALSE	2.229	6	1	1	1	164	18	10.58	24	1	cell organization and biogenesis	chromosome;nucleus	DNA binding;protein binding	Pf00125	337874; 337873		HIST2H2BD; HIST2H2BC	1				0	0.824	0.997412	88.92	405183	462269	76.93	59.55	890276	345667	1.94536e+06	405183	1.2624e+06	379945	551606		152755	202645		346435	285449
FALSE	High	Master Protein	A0M8Q6	Immunoglobulin lambda constant 7 OS=Homo sapiens (Human) OX=9606 GN=IGLC7 PE=1 SV=3	IGLC7	0	FALSE	61.463	46	4	287	1	106	11.2	8.29	9068	4	cell organization and biogenesis;cellular component movement;defense response;metabolic process;regulation of biological process;response to stimulus;transport	extracellular;membrane	catalytic activity;protein binding	Pf07654, Pf08205, Pf13927	28834		IGLC7	22			FCERI mediated Ca+2 mobilization; Scavenging of heme from plasma; Classical antibody-mediated complement activation; FCERI mediated MAPK activation; FCERI mediated NF-kB activation; CD22 mediated BCR regulation; Regulation of Complement cascade; Immunoregulatory interactions between a Lymphoid and a non-Lymphoid cell; Cell surface interactions at the vascular wall; FCGR activation; Regulation of …	26	1.78	0.011218	102.69	1.70599e+07	3.58015e+07	71.52	74.57			1.59827e+07	1.82096e+07	1.99934e+07	1.38361e+07		3.42347e+07	3.06358e+07	2.17977e+06		1.5243e+07
FALSE	Medium	Master Protein	P41091	Eukaryotic translation initiation factor 2 subunit 3 OS=Homo sapiens (Human) OX=9606 GN=EIF2S3 PE=1 SV=3	EIF2S3	0.011	FALSE	2.556	4	1	2	1	472	51.1	8.4	24	1	metabolic process;transport	cytoplasm;cytosol;nucleus	catalytic activity;nucleotide binding;protein binding;RNA binding	Pf00009, Pf03144, Pf09173	1968	ENSG00000130741.10	EIF2S3	X	RNA transport	Translation Factors	Formation of the ternary complex, and subsequently, the 43S complex; L13a-mediated translational silencing of Ceruloplasmin expression; ABC-family proteins mediated transport; Translation initiation complex formation; GTP hydrolysis and joining of the 60S ribosomal subunit; Recycling of eIF2:GDP; Ribosomal scanning and start codon recognition	15	0.713	0.968159	62.74	288397	203516	38.22	58.53		234462	174119	86787.7			162137	424167			367864		305575
FALSE	High	Master Protein	P03950	Angiogenin OS=Homo sapiens (Human) OX=9606 GN=ANG PE=1 SV=1	ANG	0	FALSE	6.181	14	1	6	1	147	16.5	9.64	72	1	cell communication;cell differentiation;cell organization and biogenesis;cellular component movement;defense response;development;metabolic process;regulation of biological process;response to stimulus	extracellular;nucleus	catalytic activity;DNA binding;metal ion binding;protein binding;RNA binding	Pf00074	283	ENSG00000214274.9	ANG	14			Adherens junctions interactions	4	0.697	0.958256	87.74	881264	593164	70.99	70.13	2.0205e+06	1.07888e+06		801128	1.94781e+06	607796		277932	252609			1.65747e+06	3.04483e+06
FALSE	High	Master Protein	P22626	Heterogeneous nuclear ribonucleoproteins A2/B1 OS=Homo sapiens (Human) OX=9606 GN=HNRNPA2B1 PE=1 SV=2	HNRNPA2B1	0	FALSE	19.042	17	3	9	3	353	37.4	8.95	132	3	metabolic process;regulation of biological process;response to stimulus;transport	cytoplasm;extracellular;membrane;nucleus;spliceosomal complex	DNA binding;protein binding;RNA binding	Pf00076, Pf13893, Pf14259	3181	ENSG00000122566.20	HNRNPA2B1	7		mRNA Processing	Gene and protein expression by JAK-STAT signaling after Interleukin-12 stimulation; Interleukin-12 family signaling; mRNA Splicing - Major Pathway	10	0.677	0.939333	95.84	686623	616814	86.06	85.32	401166	750934	2.54825e+06	339156	1.74033e+06	842782	531166	1.11697e+06	730792	569352	546690	436089	885446
FALSE	High	Master Protein	Q15185	Prostaglandin E synthase 3 OS=Homo sapiens (Human) OX=9606 GN=PTGES3 PE=1 SV=1	PTGES3	0.004	FALSE	3.537	8	1	4	1	160	18.7	4.54	0	1	cell organization and biogenesis;metabolic process;regulation of biological process;response to stimulus	cytoplasm;cytosol;nucleus	catalytic activity;protein binding	Pf04969	10728	ENSG00000110958.15	PTGES3	12	Arachidonic acid metabolism; Metabolic pathways	Aryl Hydrocarbon Receptor Pathway	Attenuation phase; Synthesis of Prostaglandins (PG) and Thromboxanes (TX); HSP90 chaperone cycle for steroid hormone receptors (SHR); Aryl hydrocarbon receptor signalling; HSF1 activation	18	0.767	0.997412	49.08	962246	735043	46.95	48.27	447897	785144	830755	971207	733813	881931	475858	2.60711e+06	1.22925e+06	953368	1.53907e+06	1.15874e+06	1.00083e+06
FALSE	High	Master Protein	P00747	Plasminogen OS=Homo sapiens (Human) OX=9606 GN=PLG PE=1 SV=2	PLG	0	FALSE	221.05	36	21	493	21	810	90.5	7.24	5618	21	cell differentiation;cell organization and biogenesis;cellular component movement;cellular homeostasis;coagulation;metabolic process;regulation of biological process;transport	cell surface;extracellular;membrane;organelle lumen	catalytic activity;protein binding	Pf00024, Pf00051, Pf00089, Pf09342, Pf13365	5340	ENSG00000122194.18	PLG	6	Neuroactive ligand-receptor interaction; Complement and coagulation cascades; Staphylococcus aureus infection; Influenza A	Selenium Micronutrient Network; Vitamin B12 Metabolism; Folate Metabolism; Blood Clotting Cascade; Complement and Coagulation Cascades	Platelet degranulation ; Dissolution of Fibrin Clot; Activation of Matrix Metalloproteinases; Regulation of Insulin-like Growth Factor (IGF) transport and uptake by Insulin-like Growth Factor Binding Proteins (IGFBPs); Signaling by PDGF	22	0.744	0.987952	84.65	1.0878e+08	9.13401e+07	37.42	43.59	2.01136e+08	1.03972e+08	1.0321e+08	1.16995e+08	1.17798e+08	7.02756e+07	1.03021e+08	1.79295e+08	8.57427e+07	3.78567e+07	1.88938e+08	1.76586e+08	1.48075e+08
FALSE	High	Master Protein	Q06828	Fibromodulin OS=Homo sapiens (Human) OX=9606 GN=FMOD PE=1 SV=2	FMOD	0	FALSE	153.281	28	8	739	8	376	43.2	6.04	10712	8	cell organization and biogenesis;metabolic process	extracellular;organelle lumen	protein binding	Pf01462, Pf12799, Pf13855, Pf14580	2331	ENSG00000122176.10	FMOD	1			ECM proteoglycans; Keratan sulfate biosynthesis; Defective CHST6 causes MCDC1; Defective ST3GAL3 causes MCT12 and EIEE15; Keratan sulfate degradation; Defective B4GALT1 causes B4GALT1-CDG (CDG-2d)	14	0.719	0.973014	98.57	1.67589e+08	1.16873e+08	70.32	65.16	2.66555e+08	2.0461e+08	1.9702e+08	1.02773e+08	2.40218e+08	7.51877e+07	2.4813e+08	2.74948e+07	5.04781e+07	8.55299e+07	1.72779e+08	2.55315e+08	5.37114e+08
FALSE	High	Master Protein	Q86UT6	NLR family member X1 OS=Homo sapiens (Human) OX=9606 GN=NLRX1 PE=1 SV=1	NLRX1	0.006	FALSE	3.097	2	1	3	1	975	107.5	7.37	0	1	defense response;regulation of biological process;response to stimulus	membrane;mitochondrion	nucleotide binding;protein binding	Pf05729	79671	ENSG00000160703.15	NLRX1	11	NOD-like receptor signaling pathway; RIG-I-like receptor signaling pathway; Influenza A	RIG-I-like Receptor Signaling	Negative regulators of DDX58/IFIH1 signaling	8	100	3.7625e-16			184508		130.36
FALSE	High	Master Protein	P08185	Corticosteroid-binding globulin OS=Homo sapiens (Human) OX=9606 GN=SERPINA6 PE=1 SV=1	SERPINA6	0.003	FALSE	3.602	2	1	3	1	405	45.1	6.04	29	1	metabolic process;regulation of biological process;transport	extracellular	enzyme regulator activity	Pf00079	866	ENSG00000170099.5; ENSG00000277405.2	SERPINA6	14; CHR_HSCHR14_7_CTG1				0	0.756	0.992733	74.08	1.98161e+06	1.44482e+06	42.6	53.04	2.47782e+06	2.96749e+06	1.97589e+06	1.98735e+06	2.18439e+06	2.15942e+06	2.23883e+06		999696	366947	648581	1.99517e+06	1.95287e+06
FALSE	Medium	Master Protein	Q13402	Unconventional myosin-VIIa OS=Homo sapiens (Human) OX=9606 GN=MYO7A PE=1 SV=2	MYO7A	0.034	FALSE	1.882	0	1	1	1	2215	254.2	8.57	29	1	cell differentiation;cell organization and biogenesis;cellular component movement;transport	cytoplasm;cytoskeleton;cytosol;membrane	catalytic activity;motor activity;nucleotide binding;protein binding	Pf00063, Pf00373, Pf00612, Pf00784	4647	ENSG00000137474.19	MYO7A	11			Signaling by GPCR; The canonical retinoid cycle in rods (twilight vision)	4	0.962	0.958256	72.48	497736	402821	42.84	48.83		75945.4	499814	317843		495667			488358	739821			234928
FALSE	High	Master Protein	P20848	Putative alpha-1-antitrypsin-related protein OS=Homo sapiens (Human) OX=9606 GN=SERPINA2 PE=1 SV=1	SERPINA2P; SERPINA2	0	FALSE	8.939	8	1	46	1	420	47.9	7.9	51	1	regulation of biological process	endoplasmic reticulum	enzyme regulator activity;protein binding	Pf00079	390502		SERPINA2P; SERPINA2	14				0	1.213	0.430636	142.02	4.67695e+06	5.80083e+06	95.4	150.49		2.67823e+06	1.72773e+06	7.76904e+06		857633	7.16351e+06	7.63098e+06	2.24512e+07	5.37491e+06	9.92197e+06		62811.1
FALSE	High	Master Protein	Q15691	Microtubule-associated protein RP/EB family member 1 OS=Homo sapiens (Human) OX=9606 GN=MAPRE1 PE=1 SV=3	MAPRE1	0	FALSE	5.266	7	1	2	1	268	30	5.14	58	1	cell division;cell organization and biogenesis;cell proliferation;regulation of biological process	cytoplasm;cytoskeleton;cytosol;Golgi	protein binding;RNA binding	Pf00307, Pf03271	22919	ENSG00000101367.8	MAPRE1	20		Regulation of Microtubule Cytoskeleton	Regulation of PLK1 Activity at G2/M Transition; AURKA Activation by TPX2; Anchoring of the basal body to the plasma membrane; Recruitment of NuMA to mitotic centrosomes; Recruitment of mitotic centrosome proteins and complexes; Loss of Nlp from mitotic centrosomes; Amplification of signal from unattached kinetochores via a MAD2 inhibitory signal; Separation of Sister Chromatids; Resolution of Sis…	30	0.967	0.955062	63.56	210297	201380	34.66	47.9	154178		221253	154196	102062		185946		206308		286666	258286	365765
FALSE	High	Master Protein	P02545	Prelamin-A/C OS=Homo sapiens (Human) OX=9606 GN=LMNA PE=1 SV=1	LMNA	0	FALSE	65.018	23	11	103	11	664	74.1	7.02	1742	11	cell organization and biogenesis;regulation of biological process;response to stimulus;transport	cytosol;membrane;nucleus	protein binding;structural molecule activity	Pf00038, Pf00932	4000	ENSG00000160789.19	LMNA	1	Arrhythmogenic right ventricular cardiomyopathy (ARVC); Dilated cardiomyopathy; Apoptosis; Hypertrophic cardiomyopathy (HCM)	Arrhythmogenic Right Ventricular Cardiomyopathy; Adipogenesis; Fas Ligand (FasL) pathway and Stress induction of Heat Shock Proteins (HSP) regulation	Signaling by BRAF and RAF fusions; Breakdown of the nuclear lamina; XBP1(S) activates chaperone genes; Initiation of Nuclear Envelope Reformation; Clearance of Nuclear Envelope Membranes from Chromatin; Depolymerisation of the Nuclear Lamina; Deregulated CDK5 triggers multiple neurodegenerative pathways in Alzheimer's disease models	33	0.755	0.992733	99.87	8.55521e+06	6.14559e+06	78.6	77.87	8.26498e+06	9.08556e+06	3.71128e+07	6.53769e+06	2.19696e+07	4.03974e+06	1.91624e+07	4.40363e+06	3.72658e+06	3.44651e+06	8.85563e+06	6.23411e+06	2.36567e+07
FALSE	Medium	Master Protein	P61221	ATP-binding cassette sub-family E member 1 OS=Homo sapiens (Human) OX=9606 GN=ABCE1 PE=1 SV=1	ABCE1	0.034	FALSE	1.878	3	1	1	1	599	67.3	8.34	0	1	cell organization and biogenesis;metabolic process;regulation of biological process;transport	cytoplasm;cytosol;membrane;mitochondrion;organelle lumen	catalytic activity;enzyme regulator activity;metal ion binding;nucleotide binding;protein binding	Pf00005, Pf04068, Pf13304, Pf13671	6059	ENSG00000164163.10	ABCE1	4			Interferon alpha/beta signaling	4	0.666	0.899879	60.71	285052	191888	47.85	44.35			291608	136673	303916						256958		144225
FALSE	High	Master Protein	P07358	Complement component C8 beta chain OS=Homo sapiens (Human) OX=9606 GN=C8B PE=1 SV=3	C8B	0	FALSE	36.812	13	4	71	4	591	67	8.13	908	4	defense response;metabolic process;regulation of biological process;response to stimulus	extracellular;membrane	protein binding	Pf00057, Pf01823	732		C8B	1	Amoebiasis; Prion diseases; Complement and coagulation cascades; Systemic lupus erythematosus	Allograft Rejection; Complement Activation	Terminal pathway of complement; Regulation of Complement cascade	11	0.815	0.999633	76.89	6.62092e+06	5.97881e+06	58.78	51.61	1.61583e+07	6.85185e+06	7.34591e+06	8.28375e+06	1.36221e+07	4.95447e+06	3.91527e+06	2.45289e+06	3.98777e+06	2.12241e+06	6.49295e+06	9.32403e+06	1.29347e+07
FALSE	High	Master Protein	P00492	Hypoxanthine-guanine phosphoribosyltransferase OS=Homo sapiens (Human) OX=9606 GN=HPRT1 PE=1 SV=2	HPRT1	0	FALSE	12.787	24	3	36	3	218	24.6	6.68	95	3	cell differentiation;cell organization and biogenesis;cell proliferation;metabolic process;regulation of biological process;response to stimulus	cytoplasm;cytosol	catalytic activity;metal ion binding;nucleotide binding;protein binding	Pf00156, Pf15610	3251	ENSG00000165704.14	HPRT1	X	Purine metabolism; Metabolic pathways; Drug metabolism - other enzymes	Mesodermal Commitment Pathway; Nucleotide Metabolism	Purine salvage	9	0.963	0.958256	56.43	3.06062e+06	3.02213e+06	30.67	20.84	2.32497e+06	2.69172e+06	2.05903e+06	2.66872e+06	1.27227e+06	3.63178e+06	2.68736e+06	4.39282e+06	2.89849e+06	3.38043e+06	3.54897e+06	3.33059e+06	1.65938e+06
FALSE	High	Master Protein	P22352	Glutathione peroxidase 3 OS=Homo sapiens (Human) OX=9606 GN=GPX3 PE=1 SV=2	GPX3	0	FALSE	14.189	14	2	8	2	226	25.5	8.13	148	2	cell organization and biogenesis;metabolic process;response to stimulus	extracellular	antioxidant activity;catalytic activity;protein binding	Pf00255	2878	ENSG00000211445.11	GPX3	5	Glutathione metabolism; Arachidonic acid metabolism; Thyroid hormone synthesis	Glutathione metabolism; Selenium Micronutrient Network; Folate Metabolism; Selenium Metabolism and Selenoproteins; NRF2 pathway; One carbon metabolism and related pathways; Oxidative Stress; Metapathway biotransformation	Detoxification of Reactive Oxygen Species	14	0.745	0.987952	75.97	2.77915e+06	2.15837e+06	46.08	47.83	3.32369e+06	2.14673e+06	4.73116e+06	1.40706e+06	2.63269e+06	1.66384e+06	3.27468e+06	4.98037e+06	1.65564e+06	928301	5.03239e+06	2.42807e+06	4.40294e+06
FALSE	High	Master Protein	P01880	Immunoglobulin heavy constant delta OS=Homo sapiens (Human) OX=9606 GN=IGHD PE=1 SV=3	IGHD	0	FALSE	37.652	26	5	59	5	384	42.3	8.12	651	5	cell organization and biogenesis;defense response;metabolic process;regulation of biological process;response to stimulus	extracellular;membrane	protein binding	Pf00047, Pf07654	3495	ENSG00000211898.7	IGHD	14			CD22 mediated BCR regulation; Antigen activates B Cell Receptor (BCR) leading to generation of second messengers	5	0.985	0.924739	106.77	5.10509e+06	3.45278e+06	83.78	104.31	8.89258e+06	1.7998e+07	311109	3.29892e+06	4.01959e+06	5.14609e+06	1.25126e+07	7.92617e+06	6.80639e+06	5.06441e+06	7.00767e+06	4.20905e+06	2.40683e+07
FALSE	High	Master Protein	P51149	Ras-related protein Rab-7a OS=Homo sapiens (Human) OX=9606 GN=RAB7A PE=1 SV=1	RAB7A	0.006	FALSE	2.943	7	1	1	1	207	23.5	6.7	0	1	cell organization and biogenesis;cellular homeostasis;metabolic process;regulation of biological process;response to stimulus;transport	cytoplasm;cytosol;endosome;Golgi;membrane;vacuole	catalytic activity;nucleotide binding;protein binding	Pf00025, Pf00071, Pf01926, Pf04670, Pf07728, Pf08477	7879	ENSG00000075785.12	RAB7A	3	Endocytosis; Amoebiasis; Tuberculosis; Phagosome; Salmonella infection		TBC/RABGAPs; Neutrophil degranulation; MHC class II antigen presentation; RAB GEFs exchange GTP for GDP on RABs; RAB geranylgeranylation	18	1.181	0.49944	84.22	176027	228716	73.63	48.35		176027	634397		162333		162982						91109.1
FALSE	High	Master Protein	Q14767	Latent-transforming growth factor beta-binding protein 2 OS=Homo sapiens (Human) OX=9606 GN=LTBP2 PE=1 SV=3	LTBP2	0	FALSE	32.06	4	5	36	5	1821	194.9	5.19	535	5	cell organization and biogenesis;regulation of biological process;response to stimulus;transport	cell surface;extracellular;membrane	metal ion binding;protein binding	Pf00683, Pf06247, Pf07645, Pf12662	4053	ENSG00000119681.11	LTBP2	14		Hypothesized Pathways in Pathogenesis of Cardiovascular Disease	Molecules associated with elastic fibres	4	0.483	0.177628	91.45	6.09973e+06	4.39413e+06	70.82	73.9	3.00293e+06	5.43271e+06	1.01017e+07	5.47549e+06	1.91228e+07	4.26352e+06	1.60076e+07	8.00167e+06	4.06571e+06	2.05748e+06	2.01207e+07	1.20948e+07	6.92406e+06
FALSE	High	Master Protein	P60763	Ras-related C3 botulinum toxin substrate 3 OS=Homo sapiens (Human) OX=9606 GN=RAC3 PE=1 SV=1	RAC3	0	FALSE	6.917	20	2	20	1	192	21.4	8.15	30	2	cell communication;cell organization and biogenesis;regulation of biological process;response to stimulus	cytoplasm;cytoskeleton;cytosol;membrane	catalytic activity;nucleotide binding;protein binding	Pf00025, Pf00071, Pf08477	5881	ENSG00000169750.8	RAC3	17	Pancreatic cancer; B cell receptor signaling pathway; VEGF signaling pathway; Rap1 signaling pathway; MAPK signaling pathway; Colorectal cancer; Natural killer cell mediated cytotoxicity; Pathways in cancer; Wnt signaling pathway; Focal adhesion; Choline metabolism in cancer; Adherens junction; Regulation of actin cytoskeleton; Sphingolipid signaling pathway; Fc epsilon RI signaling pathway; Vira…	Integrin-mediated Cell Adhesion; RalA downstream regulated genes; Focal Adhesion; Microglia Pathogen Phagocytosis Pathway; Regulation of Actin Cytoskeleton	Rho GTPase cycle; PCP/CE pathway	30	0.645	0.846819	71.09	167004	106663	43.18	65.76	112632	151915	187157	95810.4	236177	244200	78797.4	226663	127167	426417		167708	288924
FALSE	High	Master Protein Candidate	P0DP06	Immunoglobulin heavy variable 4-30-4 OS=Homo sapiens (Human) OX=9606 GN=IGHV4-30-4 PE=3 SV=1	IGHV4-30-4	0.003	FALSE	3.802	8	1	5	1	118	13.1	9.26	31	1	response to stimulus	extracellular;membrane		Pf07686	28397		IGHV4-30-4	14				0	0.893	0.986076	65.38	1.07447e+06	1.01471e+06	64.5	46.45	1.0486e+06		2.62715e+06	2.30226e+06		3.86046e+06	1.05073e+06		922449	739392		3.76627e+06	2.17584e+06
FALSE	High	None	P15259	Phosphoglycerate mutase 2 OS=Homo sapiens (Human) OX=9606 GN=PGAM2 PE=1 SV=3	PGAM2	0	FALSE	9.231	6	1	11	1	253	28.7	8.88	104	1	metabolic process;regulation of biological process;response to stimulus	cytosol;nucleus	catalytic activity	Pf00300	5224	ENSG00000164708.5	PGAM2	7	Central carbon metabolism in cancer; Carbon metabolism; Glycine, serine and threonine metabolism; Glucagon signaling pathway; Glycolysis / Gluconeogenesis; Biosynthesis of amino acids; Metabolic pathways	Glycolysis and Gluconeogenesis	Gluconeogenesis; Glycolysis	13	0.756	0.992733	81.22	586830	426857	57.8	57.58	728529	714798	1.58343e+06	353197	1.0809e+06	670603	368205	163410	184936	189841	759761	502729	561462
FALSE	High	Master Protein	P67936	Tropomyosin alpha-4 chain OS=Homo sapiens (Human) OX=9606 GN=TPM4 PE=1 SV=3	TPM4	0	FALSE	70.54	39	10	44	3	248	28.5	4.69	730	10	cell differentiation;cell organization and biogenesis;cellular component movement	cytoplasm;cytoskeleton;cytosol;membrane	metal ion binding;protein binding;structural molecule activity	Pf00261, Pf12718	7171	ENSG00000167460.14	TPM4	19	Dilated cardiomyopathy; Adrenergic signaling in cardiomyocytes; Cardiac muscle contraction; Hypertrophic cardiomyopathy (HCM)	Striated Muscle Contraction	Smooth Muscle Contraction; Striated Muscle Contraction	8	0.717	0.972921	110.63	1.8842e+06	904471	67.43	95.93	1.96312e+06	769645	3.05633e+06	482273	1.55746e+06	1.19682e+06	989046	6.76813e+06	1.42385e+06	1.64076e+06	3.98867e+06	651379	1.8378e+06
FALSE	High	Master Protein	A0A0C4DH73	Immunoglobulin kappa variable 1-12 OS=Homo sapiens (Human) OX=9606 GN=IGKV1-12 PE=3 SV=1	IGKV1-12; IGKV1D-12	0	FALSE	7.76	29	2	5	2	117	12.6	8.31	28	2	cellular component movement;metabolic process;regulation of biological process;response to stimulus;transport	extracellular;membrane	catalytic activity	Pf00047, Pf07679, Pf07686, Pf13927	28940; 28903	ENSG00000282694.3; ENSG00000243290.3	IGKV1-12; IGKV1D-12	2; CHR_HG2290_PATCH			FCERI mediated Ca+2 mobilization; Scavenging of heme from plasma; Classical antibody-mediated complement activation; FCERI mediated MAPK activation; FCERI mediated NF-kB activation; CD22 mediated BCR regulation; Regulation of Complement cascade; Immunoregulatory interactions between a Lymphoid and a non-Lymphoid cell; Cell surface interactions at the vascular wall; FCGR activation; Regulation of …	26	1.052	0.782809	110.75	552581	627299	133.84	69.72	994083	1.47353e+06	913046	240167	150535		123186	630193		108995	119618	4.69486e+06	3.62015e+06
FALSE	High	Master Protein	P23396	40S ribosomal protein S3 OS=Homo sapiens (Human) OX=9606 GN=RPS3 PE=1 SV=2	RPS3	0	FALSE	5.481	5	1	4	1	243	26.7	9.66	46	1	cell death;cell division;cell organization and biogenesis;metabolic process;regulation of biological process;response to stimulus;transport	cytoplasm;cytoskeleton;cytosol;endoplasmic reticulum;membrane;mitochondrion;nucleus;organelle lumen;ribosome	catalytic activity;DNA binding;protein binding;RNA binding;structural molecule activity	Pf00189, Pf07650	6188	ENSG00000149273.14	RPS3	11	Ribosome	Cytoplasmic Ribosomal Proteins	Peptide chain elongation; Eukaryotic Translation Termination; Viral mRNA Translation; Formation of the ternary complex, and subsequently, the 43S complex; L13a-mediated translational silencing of Ceruloplasmin expression; Selenocysteine synthesis; Nonsense Mediated Decay (NMD) independent of the Exon Junction Complex (EJC); Nonsense Mediated Decay (NMD) enhanced by the Exon Junction Complex (EJC)…	38	0.555	0.461822	91.9	424367	229633	56.56	80.61	395399	886887	617692	272335	687741	133013	172879	284673	212929	182876		789502	784260
FALSE	High	Master Protein	P02776	Platelet factor 4 OS=Homo sapiens (Human) OX=9606 GN=PF4 PE=1 SV=2	PF4	0	FALSE	71.541	40	6	203	6	101	10.8	8.62	2885	6	cellular component movement;defense response;regulation of biological process;response to stimulus;transport	cytoplasm;extracellular;organelle lumen	protein binding	Pf00048	5196	ENSG00000163737.3	PF4	4	Cytokine-cytokine receptor interaction; Chemokine signaling pathway	Chemokine signaling pathway	Platelet degranulation ; Common Pathway of Fibrin Clot Formation; Chemokine receptors bind chemokines; RUNX1 regulates genes involved in megakaryocyte differentiation and platelet function; G alpha (i) signalling events; Cell surface interactions at the vascular wall	23	1.053	0.782809	102.09	2.9367e+07	2.68436e+07	88.44	117.72	2.67786e+07	1.20329e+07	5.19745e+07	4.49218e+07	3.5546e+07	2.79894e+07	2.40359e+07	3.80803e+07	2.86e+07	1.28174e+07	3.15647e+07	2.2368e+07	4.26811e+07
FALSE	Medium	Master Protein Candidate	P12235	ADP/ATP translocase 1 OS=Homo sapiens (Human) OX=9606 GN=SLC25A4 PE=1 SV=4	SLC25A4	0.021	FALSE	2.197	3	1	1	1	298	33	9.76	0	1	cell organization and biogenesis;metabolic process;regulation of biological process;transport	membrane;mitochondrion;nucleus	protein binding;transporter activity	Pf00153	291	ENSG00000151729.10	SLC25A4	4	cGMP-PKG signaling pathway; Huntington's disease; HTLV-I infection; Parkinson's disease; Calcium signaling pathway	Electron Transport Chain; Synaptic Vesicle Pathway; Sudden Infant Death Syndrome (SIDS) Susceptibility Pathways	Vpr-mediated induction of apoptosis by mitochondrial outer membrane permeabilization; Mitochondrial protein import; Metabolism of proteins; Regulation of insulin secretion	19	0.827	0.997412	85.58	146974	109729	84.54	63.19	108417	222345	701530	47472.4	161761	120903	176018			66769.5		74328.6	77039.7
FALSE	High	Master Protein	Q9UHG3	Prenylcysteine oxidase 1 OS=Homo sapiens (Human) OX=9606 GN=PCYOX1 PE=1 SV=3	PCYOX1	0.004	FALSE	3.509	2	1	2	1	505	56.6	6.18	20	1	metabolic process;transport	membrane;vacuole	catalytic activity;transporter activity	Pf01593, Pf07156	51449	ENSG00000116005.11	PCYOX1	2	Terpenoid backbone biosynthesis			1	0.584	0.639484	80.1	473518	316755	54.68	59.89	256535	381165	695068	311155	305634		778717	1.34466e+06			788144	324903	284185
FALSE	High	Master Protein	P69892	Hemoglobin subunit gamma-2 OS=Homo sapiens (Human) OX=9606 GN=HBG2 PE=1 SV=2	HBG2	0	FALSE	161.053	94	11	370	1	147	16.1	7.2	9382	11	coagulation;transport	cytosol	metal ion binding;protein binding;transporter activity	Pf00042, Pf06133	3048	ENSG00000196565.13	HBG2	11			Factors involved in megakaryocyte development and platelet production	2	1.407	0.156254	133.73	3.99086e+06	4.87591e+06	138.59	117.34	3.47415e+06	941650	5.95919e+06	1.44794e+06	4.86882e+06	8.70843e+06	4.58442e+06	1.95301e+06	4.72157e+06	4.63171e+06	3.73873e+07	3.72458e+07	2.14301e+06
FALSE	High	Master Protein	Q96S86	Hyaluronan and proteoglycan link protein 3 OS=Homo sapiens (Human) OX=9606 GN=HAPLN3 PE=2 SV=1	HAPLN3	0	FALSE	16.864	23	5	7	4	360	40.9	6.52	143	5		extracellular	structural molecule activity	Pf00193, Pf07686	145864	ENSG00000140511.11	HAPLN3	15				0	0.886	0.987952	84	436353	375444	118.92	74.71	364498	519274	78904.7	436353	2.26555e+06	1.21398e+06	2.29115e+06		366358		259410	2.64321e+06	4.3857e+06
FALSE	High	Master Protein	P20160	Azurocidin OS=Homo sapiens (Human) OX=9606 GN=AZU1 PE=1 SV=3	AZU1	0	FALSE	41.684	23	4	68	4	251	26.9	9.5	940	4	cellular component movement;defense response;metabolic process;regulation of biological process;response to stimulus;transport	extracellular;membrane;organelle lumen;vacuole	catalytic activity;protein binding	Pf00089	566	ENSG00000172232.9; ENSG00000278624.2	AZU1	19; CHR_HSCHR19_5_CTG2			Neutrophil degranulation	3	1.156	0.563539	99.15	1.13107e+07	1.46726e+07	69.28	94.13	4.64965e+06	8.94991e+06	3.09135e+07	4.0201e+06	5.18119e+06	1.22036e+07	1.12664e+07	9.88267e+06	5.25547e+06	3.73894e+06	3.55676e+07	2.52565e+07	7.26408e+06
FALSE	High	Master Protein	P07355	Annexin A2 OS=Homo sapiens (Human) OX=9606 GN=ANXA2 PE=1 SV=2	ANXA2	0	FALSE	144.885	49	15	129	15	339	38.6	7.75	1911	15	cell organization and biogenesis;metabolic process;regulation of biological process;response to stimulus;transport	cell surface;cytoplasm;cytosol;endoplasmic reticulum;endosome;extracellular;membrane;nucleus;organelle lumen	enzyme regulator activity;metal ion binding;protein binding;RNA binding	Pf00191	302	ENSG00000182718.16	ANXA2	15		Prostaglandin Synthesis and Regulation	Dissolution of Fibrin Clot; Gene and protein expression by JAK-STAT signaling after Interleukin-12 stimulation; Smooth Muscle Contraction; Neutrophil degranulation; Interleukin-12 family signaling	12	0.749	0.987952	94.44	1.95643e+07	1.75138e+07	59.14	48.54	2.29095e+07	2.26005e+07	5.24995e+07	1.4497e+07	2.99327e+07	1.33848e+07	1.86796e+07	4.25397e+06	1.07956e+07	7.57573e+06	9.11638e+06	1.63448e+07	3.14498e+07
FALSE	High	Master Protein Candidate	Q99880	Histone H2B type 1-L OS=Homo sapiens (Human) OX=9606 GN=H2BC13 PE=1 SV=3	HIST1H2BL	0	FALSE	49.001	27	3	188	1	126	13.9	10.32	3805	3	cell organization and biogenesis;metabolic process	chromosome;cytosol;nucleus	DNA binding;protein binding	Pf00125, Pf00808	8340	ENSG00000185130.5	HIST1H2BL	6	Viral carcinogenesis; Systemic lupus erythematosus; Alcoholism		SIRT1 negatively regulates rRNA expression; Nonhomologous End-Joining (NHEJ); Activation of anterior HOX genes in hindbrain development during early embryogenesis; NoRC negatively regulates rRNA expression; Meiotic synapsis; Transcriptional regulation by small RNAs; Meiotic recombination; PRC2 methylates histones and DNA; Recruitment and ATM-mediated phosphorylation of repair and signaling protei…	77	0.625	0.775842	111.58	1.31911e+06	834490	75.12	93.9	1.30766e+06	1.54277e+06	4.64796e+06	818759	3.69542e+06	1.07438e+06	1.33065e+06		290264	285056		987241	1.96551e+06
FALSE	High	Master Protein	Q9BXN1	Asporin OS=Homo sapiens (Human) OX=9606 GN=ASPN PE=1 SV=2	ASPN	0	FALSE	102.823	33	8	117	8	380	43.4	7.08	2034	8	regulation of biological process;response to stimulus	cytoplasm;extracellular	enzyme regulator activity;metal ion binding;protein binding	Pf01462, Pf12799, Pf13855	54829	ENSG00000106819.11	ASPN	9			ECM proteoglycans	2	1.037	0.824555	104.42	1.85268e+07	1.58294e+07	90.4	81.99	5.00235e+07	1.70198e+07	3.10255e+07	2.44998e+07	2.64827e+07	1.17878e+07	9.48287e+06	3.58966e+06	6.99216e+06	5.90607e+06	1.81631e+07	3.77114e+07	1.00916e+08
FALSE	Medium	Master Protein	Q9H2S6	Tenomodulin OS=Homo sapiens (Human) OX=9606 GN=TNMD PE=1 SV=1	TNMD	0.03	FALSE	2.037	3	1	3	1	317	37.1	5.19	0	1	cell differentiation;cell organization and biogenesis;regulation of biological process;response to stimulus	cytoplasm;membrane;nucleus	protein binding	Pf04089	64102	ENSG00000000005.5	TNMD	X				0	0.899	0.986076	92.69	857181	841929	88.12	77.83	956218		688497	658336	315078		799929	866931		326534	1.24127e+06	2.15653e+06	443964
FALSE	High	Master Protein	Q9HD89	Resistin OS=Homo sapiens (Human) OX=9606 GN=RETN PE=1 SV=1	RETN	0	FALSE	5.15	11	1	1	1	108	11.4	6.86	49	1	cell differentiation;regulation of biological process;response to stimulus;transport	extracellular;nucleus;organelle lumen	protein binding	Pf06954	56729	ENSG00000104918.7	RETN	19		Adipogenesis	Neutrophil degranulation	4	0.887	0.987952	85.46	207668	261434	94.87	53.77								958417			207668
FALSE	High	Master Protein	P00915	Carbonic anhydrase 1 OS=Homo sapiens (Human) OX=9606 GN=CA1 PE=1 SV=2	CA1	0	FALSE	311.805	69	17	922	17	261	28.9	7.12	14459	17	metabolic process;regulation of biological process;response to stimulus;transport	cytoplasm;cytosol	catalytic activity;metal ion binding;protein binding	Pf00194	759	ENSG00000133742.13	CA1	8	Nitrogen metabolism		Reversible hydration of carbon dioxide; Gene and protein expression by JAK-STAT signaling after Interleukin-12 stimulation; Interleukin-12 family signaling; Erythrocytes take up carbon dioxide and release oxygen; Erythrocytes take up oxygen and release carbon dioxide	12	1.04	0.809527	91.16	2.33713e+08	2.74256e+08	67.07	43.74	1.6608e+08	2.30312e+08	2.28239e+08	3.57133e+08	2.28702e+08	4.59499e+08	1.43721e+08	8.01305e+07	5.49436e+08	8.05844e+08	2.37164e+08	2.47812e+08	8.92469e+07
FALSE	High	Master Protein	P04196	Histidine-rich glycoprotein OS=Homo sapiens (Human) OX=9606 GN=HRG PE=1 SV=1	HRG	0	FALSE	70.405	27	10	117	10	525	59.5	7.5	1844	10	coagulation;defense response;regulation of biological process;response to stimulus;transport	cell surface;endosome;extracellular;membrane;organelle lumen;vacuole	enzyme regulator activity;metal ion binding;protein binding		3273	ENSG00000113905.4	HRG	3			Platelet degranulation ; Dissolution of Fibrin Clot	5	0.703	0.960814	102.35	1.54818e+07	9.31954e+06	56	74.39	2.59765e+07	1.566e+07	3.36146e+07	1.82131e+07	2.54518e+07	8.49204e+06	1.80614e+07	3.71359e+06	2.86344e+06	1.84935e+06	1.76947e+07	1.50836e+07	1.92765e+07
FALSE	High	Master Protein	P00734	Prothrombin OS=Homo sapiens (Human) OX=9606 GN=F2 PE=1 SV=2	F2	0	FALSE	116.536	31	14	286	14	622	70	5.9	1889	14	cellular component movement;cellular homeostasis;coagulation;defense response;development;metabolic process;regulation of biological process;response to stimulus;transport	extracellular;membrane;organelle lumen	catalytic activity;metal ion binding;protein binding;receptor activity;signal transducer activity	Pf00051, Pf00089, Pf00594, Pf09342, Pf09396	2147	ENSG00000180210.14	F2	11	Neuroactive ligand-receptor interaction; Complement and coagulation cascades; Regulation of actin cytoskeleton	Selenium Micronutrient Network; Vitamin B12 Metabolism; Folate Metabolism; Blood Clotting Cascade; IL1 and megakaryocytes in obesity; Regulation of Actin Cytoskeleton; Complement and Coagulation Cascades	Regulation of Insulin-like Growth Factor (IGF) transport and uptake by Insulin-like Growth Factor Binding Proteins (IGFBPs); Peptide ligand-binding receptors; Transport of gamma-carboxylated protein precursors from the endoplasmic reticulum to the Golgi apparatus; Intrinsic Pathway of Fibrin Clot Formation; Removal of aminoterminal propeptides from gamma-carboxylated proteins; Gamma-carboxylation…	38	0.802	0.997412	87.18	7.54095e+07	5.68778e+07	45.56	44.82	1.61113e+08	8.92893e+07	6.17018e+07	9.40921e+07	9.0048e+07	5.28816e+07	3.90238e+07	8.82058e+07	5.3084e+07	2.46764e+07	7.61392e+07	1.16701e+08	1.17951e+08
FALSE	High	Master Protein	P10916	Myosin regulatory light chain 2, ventricular/cardiac muscle isoform OS=Homo sapiens (Human) OX=9606 GN=MYL2 PE=1 SV=3	MYL2	0	FALSE	85.09	61	9	36	9	166	18.8	5	594	9	cell organization and biogenesis;cellular component movement;regulation of biological process	cytoplasm;cytoskeleton;cytosol	metal ion binding;protein binding;structural molecule activity	Pf00036, Pf13405	4633	ENSG00000111245.14	MYL2	12	Tight junction; Dilated cardiomyopathy; Adrenergic signaling in cardiomyocytes; Focal adhesion; Regulation of actin cytoskeleton; Leukocyte transendothelial migration; Cardiac muscle contraction; Hypertrophic cardiomyopathy (HCM)	Cardiac Progenitor Differentiation; Myometrial Relaxation and Contraction Pathways; Striated Muscle Contraction; VEGFA-VEGFR2 Signaling Pathway	Striated Muscle Contraction	14	0.906	0.974828	133.29	3.84314e+06	4.03605e+06	157.16	207.27	1.82929e+06	1.35805e+06	3.67472e+06	1.8284e+06	2.82031e+06	5.66574e+06	1.21973e+07	6.05749e+07	968468	329889	1.88443e+07	5.51967e+07	2.13275e+06
FALSE	High	None	P07197	Neurofilament medium polypeptide OS=Homo sapiens (Human) OX=9606 GN=NEFM PE=1 SV=3	NEFM	0.001	FALSE	4.394	1	2	2	1	916	102.4	4.91	0	2	cell organization and biogenesis;metabolic process;regulation of biological process		protein binding;structural molecule activity	Pf00038, Pf02463, Pf04111, Pf07888, Pf07902, Pf10186, Pf10498, Pf12128, Pf13166, Pf13863	4741	ENSG00000104722.13	NEFM	8	Amyotrophic lateral sclerosis (ALS)	Amyotrophic lateral sclerosis (ALS); Association Between Physico-Chemical Features and Toxicity Associated Pathways		3	5.323	7.71178e-15	128.28	89373.4	589062	44.29	94.2	110654				89373.4	67693.3		177996		68547.6
FALSE	High	Master Protein	Q01518	Adenylyl cyclase-associated protein 1 OS=Homo sapiens (Human) OX=9606 GN=CAP1 PE=1 SV=5	CAP1	0	FALSE	27.191	14	5	67	5	475	51.9	8.06	220	5	cell organization and biogenesis;cellular component movement;regulation of biological process;response to stimulus;transport	cytoplasm;cytoskeleton;extracellular;membrane;organelle lumen	protein binding	Pf01213, Pf07986, Pf08603	10487	ENSG00000131236.16	CAP1	1		Angiopoietin Like Protein 8 Regulatory Pathway; Insulin Signaling	Platelet degranulation ; Neutrophil degranulation; Role of ABL in ROBO-SLIT signaling	13	0.859	0.997412	67.51	6.87909e+06	5.9212e+06	45.06	51.02	4.2946e+06	5.71835e+06	1.0763e+07	4.71091e+06	4.43765e+06	5.7853e+06	7.0003e+06	1.54788e+07	5.21551e+06	3.44726e+06	9.29693e+06	7.70877e+06	8.92219e+06
FALSE	High	Master Protein	P0DOY2	Immunoglobulin lambda constant 2 OS=Homo sapiens (Human) OX=9606 GN=IGLC2 PE=1 SV=1	IGLC2	0	FALSE	128.202	86	9	418	4	106	11.3	7.24	14452	9	cell organization and biogenesis;cellular component movement;defense response;metabolic process;regulation of biological process;response to stimulus;transport	extracellular;membrane	catalytic activity;protein binding	Pf07654, Pf13927	3538		IGLC2	22			FCERI mediated Ca+2 mobilization; Scavenging of heme from plasma; Classical antibody-mediated complement activation; FCERI mediated MAPK activation; FCERI mediated NF-kB activation; CD22 mediated BCR regulation; Regulation of Complement cascade; Immunoregulatory interactions between a Lymphoid and a non-Lymphoid cell; Cell surface interactions at the vascular wall; FCGR activation; Regulation of …	26	1.204	0.447435	117.86	967408	1.66436e+06	111.34	142.08	178592	264048	3.0123e+06	178253	136532	2.8686e+06	110001		1.74104e+06			5.48347e+06	1.74457e+06
FALSE	Medium	Master Protein	Q9NR99	Matrix-remodeling-associated protein 5 OS=Homo sapiens (Human) OX=9606 GN=MXRA5 PE=1 SV=3	MXRA5	0.016	FALSE	2.337	1	1	1	1	2828	312	8.32	15	1	response to stimulus	extracellular	protein binding	Pf00047, Pf07679, Pf13855, Pf13895, Pf13927	25878	ENSG00000101825.7	MXRA5	X				0	0.593	0.681787	93.79	108586	66381.7	140.36	63.2	146343	421534	342572			58077.6			49344.5			54351.2	1.27139e+06
FALSE	High	Master Protein	P24752	Acetyl-CoA acetyltransferase, mitochondrial OS=Homo sapiens (Human) OX=9606 GN=ACAT1 PE=1 SV=1	ACAT1	0	FALSE	4.762	4	1	2	1	427	45.2	8.85	45	1	cell organization and biogenesis;metabolic process;response to stimulus	membrane;mitochondrion;organelle lumen	catalytic activity;metal ion binding;protein binding	Pf00108, Pf00109, Pf02803	38	ENSG00000075239.13	ACAT1	11	Butanoate metabolism; Fatty acid degradation; Propanoate metabolism; Carbon metabolism; Lysine degradation; Pyruvate metabolism; Synthesis and degradation of ketone bodies; Terpenoid backbone biosynthesis; Metabolic pathways; Glyoxylate and dicarboxylate metabolism; Tryptophan metabolism; Valine, leucine and isoleucine degradation; Fatty acid metabolism	Fatty Acid Beta Oxidation; Synthesis and Degradation of Ketone Bodies; Tryptophan metabolism	Synthesis of Ketone Bodies; Branched-chain amino acid catabolism; Utilization of Ketone Bodies	23	0.01	3.7625e-16		453164		41.89		278241	238433	485589		454797		531012			156702	579194	335993
FALSE	High	Master Protein	P05160	Coagulation factor XIII B chain OS=Homo sapiens (Human) OX=9606 GN=F13B PE=1 SV=3	F13B	0	FALSE	16.515	5	2	13	2	661	75.5	6.39	125	2	coagulation	extracellular		Pf00084	2165	ENSG00000143278.3	F13B	1	Complement and coagulation cascades	Blood Clotting Cascade; Steroid Biosynthesis; Complement and Coagulation Cascades	Common Pathway of Fibrin Clot Formation	7	0.983	0.925778	56.76	1.12674e+06	1.29985e+06	47.26	45.1	2.25362e+06	994647	643190	1.21304e+06	1.2911e+06	1.3764e+06	1.09512e+06	3.16204e+06	968686	501650	2.57767e+06	945523	1.54935e+06
FALSE	High	Master Protein	O00151	PDZ and LIM domain protein 1 OS=Homo sapiens (Human) OX=9606 GN=PDLIM1 PE=1 SV=4	PDLIM1	0	FALSE	15.024	14	2	7	2	329	36	7.02	45	2	regulation of biological process;response to stimulus	cytoplasm;cytoskeleton	metal ion binding;protein binding	Pf00412, Pf00595, Pf13180	9124	ENSG00000107438.8	PDLIM1	10				0	0.697	0.958256	85.17	477510	381553	70.61	99.11	522005	297629	750266	340790	442959	449643	497279	930578	458526	230723	425421	512548	1.1679e+06
FALSE	Medium	Master Protein	Q92841	Probable ATP-dependent RNA helicase DDX17 OS=Homo sapiens (Human) OX=9606 GN=DDX17 PE=1 SV=2	DDX17	0.023	FALSE	2.112	2	1	14	1	729	80.2	8.27	23	1	cell differentiation;cell organization and biogenesis;defense response;metabolic process;regulation of biological process;response to stimulus	cytoplasm;cytosol;membrane;nucleus	catalytic activity;nucleotide binding;protein binding;RNA binding	Pf00270, Pf00271	10521	ENSG00000100201.20	DDX17	22		RIG-I-like Receptor Signaling		1	0.731	0.974828	62.57	693195	586935	46.7	79.61	432149	648634	1.33523e+06	502056	627112	589606	596081	625218			947804	740819	1.02873e+06
FALSE	High	Master Protein	Q92743	Serine protease HTRA1 OS=Homo sapiens (Human) OX=9606 GN=HTRA1 PE=1 SV=1	HTRA1	0	FALSE	12.18	5	2	16	2	480	51.3	7.83	231	2	cell differentiation;cell organization and biogenesis;metabolic process;regulation of biological process	cytoplasm;cytosol;extracellular;membrane	catalytic activity;protein binding	Pf00050, Pf00089, Pf00219, Pf00595, Pf05579, Pf07648, Pf10459, Pf13180, Pf13365	5654	ENSG00000166033.11	HTRA1	10			Degradation of the extracellular matrix	2	0.462	0.131417	112.59	284932	124104	112.88	93.18	604940	559470	1.04343e+06	284932	2.40565e+06	738662	157185		89754	180166		234736	2.10454e+06
FALSE	High	Master Protein	P61626	Lysozyme C OS=Homo sapiens (Human) OX=9606 GN=LYZ PE=1 SV=1	LYZ	0	FALSE	10.128	8	1	16	1	148	16.5	9.16	512	1	defense response;metabolic process;response to stimulus;transport	extracellular;organelle lumen	catalytic activity;protein binding	Pf00062	4069	ENSG00000090382.6	LYZ	12	Salivary secretion		Antimicrobial peptides; Neutrophil degranulation; Amyloid fiber formation	7	1.047	0.789914	93.25	793243	820944	85.96	89.88	760113	1.49403e+06	4.90958e+06	663458	875589	668179	1.3696e+06	427275	492449	204407	1.47316e+06	822238	765270
FALSE	High	None	P0CF74	Immunoglobulin lambda constant 6 OS=Homo sapiens (Human) OX=9606 GN=IGLC6 PE=1 SV=1	IGLC6	0	FALSE	78.408	51	4	363	0	106	11.3	7.24	11958	4	cell organization and biogenesis;cellular component movement;defense response;metabolic process;regulation of biological process;response to stimulus;transport	extracellular;membrane	catalytic activity;protein binding	Pf07654, Pf08205, Pf13927	3542		IGLC6	22			FCERI mediated Ca+2 mobilization; Scavenging of heme from plasma; Classical antibody-mediated complement activation; FCERI mediated MAPK activation; FCERI mediated NF-kB activation; CD22 mediated BCR regulation; Regulation of Complement cascade; Immunoregulatory interactions between a Lymphoid and a non-Lymphoid cell; Cell surface interactions at the vascular wall; FCGR activation; Regulation of …	26
FALSE	High	Master Protein	P08519	Apolipoprotein(a) OS=Homo sapiens (Human) OX=9606 GN=LPA PE=1 SV=1	LPA	0	FALSE	7.028	0	1	1	1	4548	501	5.88	50	1	cell organization and biogenesis;metabolic process;regulation of biological process;transport	extracellular	catalytic activity;enzyme regulator activity;protein binding	Pf00051, Pf00089, Pf09342, Pf13365	4018		LPA	6			LDL remodeling	4	0.596	0.686591	47.36	611356	377038	30.35	36.03					611356							888150	495375
FALSE	High	None	Q13162	Peroxiredoxin-4 OS=Homo sapiens (Human) OX=9606 GN=PRDX4 PE=1 SV=1	PRDX4	0	FALSE	6.555	4	2	16	2	271	30.5	6.29	88	2	cell organization and biogenesis;cellular homeostasis;metabolic process;regulation of biological process;transport	cytoplasm;cytosol;endoplasmic reticulum;extracellular;mitochondrion;nucleus;organelle lumen	antioxidant activity;catalytic activity;protein binding	Pf00578, Pf08534, Pf10417	10549	ENSG00000123131.12	PRDX4	X		Selenium Micronutrient Network	Neutrophil degranulation	4	0.931	0.965053	52.35	1.21682e+06	1.23419e+06	44.43	35.89	1.63086e+06	1.21025e+06	2.69227e+06	1.05171e+06	2.17767e+06	1.5035e+06	1.06265e+06	409051	1.22343e+06	1.02129e+06	1.34222e+06	866282	1.07687e+06
FALSE	High	None	Q16352	Alpha-internexin OS=Homo sapiens (Human) OX=9606 GN=INA PE=1 SV=2	INA	0.001	FALSE	4.394	2	2	2	1	499	55.4	5.4	0	2	cell differentiation;cell organization and biogenesis;development	cytoskeleton;membrane	structural molecule activity	Pf00038, Pf04732	9118	ENSG00000148798.10	INA	10				0	5.323	7.71178e-15	128.28	89373.4	589062	44.29	94.2	110654				89373.4	67693.3		177996		68547.6
FALSE	High	Master Protein Candidate	P14598	Neutrophil cytosol factor 1 OS=Homo sapiens (Human) OX=9606 GN=NCF1 PE=1 SV=4		0.009	FALSE	2.645	2	1	3	1	390	44.7	9.13	38	1												0	0.868	0.993882	70.69	221872	176181	67.86	65.41	160771	169001	342371	112889			416254	787121			607807	197987	138362
FALSE	High	Master Protein	P11215	Integrin alpha-M OS=Homo sapiens (Human) OX=9606 GN=ITGAM PE=1 SV=2	ITGAM	0	FALSE	34.586	7	4	38	4	1152	127.1	7.23	500	4	cell differentiation;cell organization and biogenesis;cellular component movement;regulation of biological process;response to stimulus;transport	cell surface;membrane	metal ion binding;protein binding	Pf00092, Pf00357, Pf01839, Pf08441, Pf13519	3684	ENSG00000169896.16	ITGAM	16	Amoebiasis; Hematopoietic cell lineage; Leishmaniasis; Rap1 signaling pathway; Cell adhesion molecules (CAMs); Tuberculosis; Pertussis; Phagosome; Complement and coagulation cascades; Transcriptional misregulation in cancer; Regulation of actin cytoskeleton; Leukocyte transendothelial migration; Staphylococcus aureus infection; Legionellosis	Integrin-mediated Cell Adhesion; Focal Adhesion; Microglia Pathogen Phagocytosis Pathway; TYROBP Causal Network	Integrin cell surface interactions; Interleukin-4 and 13 signaling; Neutrophil degranulation; Toll Like Receptor 4 (TLR4) Cascade; Cell surface interactions at the vascular wall	30	1.004	0.869123	89.69	1.38578e+06	1.53079e+06	98.39	76.96	356063	1.32774e+06	3.00106e+06	645300	310333	854606	1.97177e+06	8.12173e+06	587693	98253.4	4.78506e+06	1.44636e+06	1.58618e+06
FALSE	High	Master Protein Candidate	P63241	Eukaryotic translation initiation factor 5A-1 OS=Homo sapiens (Human) OX=9606 GN=EIF5A PE=1 SV=2	EIF5A	0	FALSE	12.136	20	2	35	2	154	16.8	5.24	570	2	cell death;cellular homeostasis;metabolic process;regulation of biological process;response to stimulus;transport	cytoplasm;cytosol;endoplasmic reticulum;membrane;nucleus	protein binding;RNA binding	Pf01287	1984	ENSG00000132507.17	EIF5A	17		Translation Factors; eIF5A regulation in response to inhibition of the nuclear export system	Hypusine synthesis from eIF5A-lysine	6	0.97	0.950529	94.02	970239	942246	100.08	76.59	628398	975271	769637	1.49661e+06	891756	759039	714689	6.93677e+06	1.93589e+06	1.14469e+06	3.06459e+06	1.51834e+06	1.28283e+06
FALSE	High	Master Protein	P09493	Tropomyosin alpha-1 chain OS=Homo sapiens (Human) OX=9606 GN=TPM1 PE=1 SV=2	TPM1	0	FALSE	56.635	23	6	27	1	284	32.7	4.74	389	6	cell organization and biogenesis;cellular component movement;regulation of biological process;response to stimulus	cytoplasm;cytoskeleton;cytosol	protein binding;structural molecule activity	Pf00261, Pf12718	7168	ENSG00000140416.19	TPM1	15	Dilated cardiomyopathy; MicroRNAs in cancer; Adrenergic signaling in cardiomyocytes; Cardiac muscle contraction; Hypertrophic cardiomyopathy (HCM)	Striated Muscle Contraction	Smooth Muscle Contraction; Striated Muscle Contraction	9	0.694	0.958256	113.38	1.34992e+06	877639	64.9	120.7	632966	332863	81703.6	829240	1.90971e+06		2.30697e+06	2.93052e+06	570498	507345	2.23997e+06	1.25631e+06	2.95417e+06
FALSE	High	Master Protein	P62937	Peptidyl-prolyl cis-trans isomerase A OS=Homo sapiens (Human) OX=9606 GN=PPIA PE=1 SV=2	PPIA	0	FALSE	49.6	36	4	102	4	165	18	7.81	1663	4	cell organization and biogenesis;cellular component movement;metabolic process;regulation of biological process;response to stimulus;transport	cytoplasm;cytosol;extracellular;membrane;nucleus;organelle lumen	catalytic activity;protein binding;RNA binding	Pf00160	5478	ENSG00000196262.13	PPIA	7		Prolactin Signaling Pathway	Budding and maturation of HIV virion; Gene and protein expression by JAK-STAT signaling after Interleukin-12 stimulation; Minus-strand DNA synthesis; Binding and entry of HIV virion; Basigin interactions; APOBEC3G mediated resistance to HIV-1 infection; Uncoating of the HIV Virion; Calcineurin activates NFAT; Platelet degranulation ; Plus-strand DNA synthesis; Integration of provirus; Neutrophil …	34	0.83	0.997412	80.96	1.04249e+07	6.19855e+06	68.4	73.87	5.41555e+06	4.67076e+06	1.14737e+07	3.6489e+06	8.15953e+06	5.92816e+06	1.05236e+07	2.75717e+07	1.03271e+07	3.95481e+06	3.36331e+07	4.49851e+06	1.36336e+07
FALSE	High	None	Q08043	Alpha-actinin-3 OS=Homo sapiens (Human) OX=9606 GN=ACTN3 PE=1 SV=2	ACTN3	0	FALSE	20.265	4	3	42	1	901	103.2	5.52	984	3	cell organization and biogenesis;cellular component movement;regulation of biological process;response to stimulus	cytosol	metal ion binding;protein binding;structural molecule activity	Pf00307, Pf00435, Pf08726, Pf11971, Pf13499	89	ENSG00000248746.5	ACTN3	11	Viral carcinogenesis; Amoebiasis; Arrhythmogenic right ventricular cardiomyopathy (ARVC); Tight junction; Focal adhesion; Adherens junction; Regulation of actin cytoskeleton; Leukocyte transendothelial migration; Systemic lupus erythematosus	Arrhythmogenic Right Ventricular Cardiomyopathy; Striated Muscle Contraction	Nephrin family interactions; Striated Muscle Contraction	15	1.297	0.268279	104.11	69739.3	59368.2	54.33	88.94				28197.2				106257			96958.1	26224.4
FALSE	High	Master Protein	P08134	Rho-related GTP-binding protein RhoC OS=Homo sapiens (Human) OX=9606 GN=RHOC PE=1 SV=1	RHOC	0	FALSE	20.531	31	4	83	4	193	22	6.58	667	4	cell organization and biogenesis;cellular component movement;regulation of biological process;response to stimulus	cytosol;membrane;nucleus	catalytic activity;nucleotide binding;protein binding;signal transducer activity	Pf00025, Pf00071, Pf08477	389	ENSG00000155366.16	RHOC	1		Spinal Cord Injury; VEGFA-VEGFR2 Signaling Pathway	G alpha (12/13) signalling events; RHO GTPases Activate ROCKs; Sema4D induced cell migration and growth-cone collapse; Rho GTPase cycle; RHO GTPases Activate Formins; RHO GTPases activate CIT; RHO GTPases activate PKNs; RHO GTPases Activate Rhotekin and Rhophilins	19	0.726	0.974828	70.78	4.63019e+06	3.46269e+06	41.49	49.38	2.7111e+06	4.75527e+06	4.93018e+06	4.16241e+06	4.70741e+06	3.29403e+06	3.4658e+06	4.8988e+06	2.85588e+06	2.2005e+06	7.60518e+06	5.11629e+06	1.02034e+07
FALSE	High	Master Protein Candidate	P62807	Histone H2B type 1-C/E/F/G/I OS=Homo sapiens (Human) OX=9606 GN=H2BC6 PE=1 SV=4	HIST1H2BI; HIST1H2BD; HIST1H2BC; HIST1H2BF; HIST1H2BG; HIST1H2BE	0	FALSE	49.001	27	3	188	1	126	13.9	10.32	3805	3	cell organization and biogenesis;defense response;metabolic process;response to stimulus	chromosome;cytosol;nucleus	DNA binding;protein binding	Pf00125, Pf00808	8346; 3017; 8347; 8343; 8339; 8344	ENSG00000274290.2; ENSG00000180596.7; ENSG00000277224.2; ENSG00000278588.1; ENSG00000273802.2	HIST1H2BI; HIST1H2BD; HIST1H2BC; HIST1H2BF; HIST1H2BG; HIST1H2BE	6	Viral carcinogenesis; Systemic lupus erythematosus; Alcoholism		SIRT1 negatively regulates rRNA expression; Nonhomologous End-Joining (NHEJ); Activation of anterior HOX genes in hindbrain development during early embryogenesis; NoRC negatively regulates rRNA expression; Meiotic synapsis; Transcriptional regulation by small RNAs; Meiotic recombination; PRC2 methylates histones and DNA; Recruitment and ATM-mediated phosphorylation of repair and signaling protei…	77	0.625	0.775842	111.58	1.31911e+06	834490	75.12	93.9	1.30766e+06	1.54277e+06	4.64796e+06	818759	3.69542e+06	1.07438e+06	1.33065e+06		290264	285056		987241	1.96551e+06
FALSE	High	Master Protein	P25705	ATP synthase subunit alpha, mitochondrial OS=Homo sapiens (Human) OX=9606 GN=ATP5F1A PE=1 SV=1	ATP5A1	0	FALSE	8.406	6	2	6	2	553	59.7	9.13	38	2	cell organization and biogenesis;metabolic process;regulation of biological process;transport	membrane;mitochondrion;organelle lumen	catalytic activity;nucleotide binding;protein binding;RNA binding;transporter activity	Pf00006, Pf00306, Pf02663, Pf02874, Pf05943	498	ENSG00000152234.15	ATP5A1	18	Huntington's disease; Parkinson's disease; Alzheimer's disease; Oxidative phosphorylation; Metabolic pathways	Electron Transport Chain; Oxidative phosphorylation	Cristae formation; Mitochondrial protein import; Formation of ATP by chemiosmotic coupling; Metabolism of proteins	16	0.721	0.974233	89.74	767317	409415	51.62	85.57	793199	742280	1.4477e+06	287326	1.27153e+06	1.00463e+06	860628	258142	193565	227737	716742	580188	1.1189e+06
FALSE	High	Master Protein	Q07507	Dermatopontin OS=Homo sapiens (Human) OX=9606 GN=DPT PE=1 SV=2	DPT	0	FALSE	14.009	14	2	29	2	201	24	4.82	731	2	cell organization and biogenesis;regulation of biological process	extracellular		Pf14704	1805	ENSG00000143196.4	DPT	1				0	0.513	0.281862	107.55	1.89555e+06	877587	122.07	87.23	4.13639e+06	1.28885e+06	5.41251e+06	721804	6.8565e+06	491881	2.10124e+06	2.1531e+06	132517	452828	1.25152e+06	1.87201e+06	1.52715e+07
FALSE	High	Master Protein	P02730	Band 3 anion transport protein OS=Homo sapiens (Human) OX=9606 GN=SLC4A1 PE=1 SV=3	SLC4A1	0	FALSE	247.263	37	20	458	20	911	101.7	5.19	9702	20	cellular homeostasis;transport	cytoskeleton;membrane	protein binding;transporter activity	Pf00955, Pf07565	6521	ENSG00000004939.13	SLC4A1	17	Collecting duct acid secretion		Bicarbonate transporters; Erythrocytes take up carbon dioxide and release oxygen; Erythrocytes take up oxygen and release carbon dioxide; Defective SLC4A1 causes hereditary spherocytosis type 4 (HSP4), distal renal tubular acidosis (dRTA) and dRTA with hemolytic anemia (dRTA-HA)	12	0.963	0.958256	82.46	7.71352e+07	7.27413e+07	40.04	44.5	5.20739e+07	8.12288e+07	6.03069e+07	5.49123e+07	5.4626e+07	1.06599e+08	7.82434e+07	5.71631e+07	8.93827e+07	1.74384e+08	5.01804e+07	7.10904e+07	6.07484e+07
FALSE	High	Master Protein	Q07021	Complement component 1 Q subcomponent-binding protein, mitochondrial OS=Homo sapiens (Human) OX=9606 GN=C1QBP PE=1 SV=1	C1QBP	0	FALSE	12.567	10	1	1	1	282	31.3	4.84	68	1	cell death;cell organization and biogenesis;defense response;metabolic process;regulation of biological process;response to stimulus	cell surface;cytoplasm;cytosol;extracellular;membrane;mitochondrion;nucleus;organelle lumen	protein binding;RNA binding	Pf02330	708	ENSG00000108561.8	C1QBP	17	Herpes simplex infection	Mesodermal Commitment Pathway	Intrinsic Pathway of Fibrin Clot Formation	5	0.777	0.997412	61.52	525088	421487	45.15	47.19			645409		466694			856225	206162			467955	415965
FALSE	High	Master Protein	P28070	Proteasome subunit beta type-4 OS=Homo sapiens (Human) OX=9606 GN=PSMB4 PE=1 SV=4	PSMB4	0.004	FALSE	3.471	8	1	2	1	264	29.2	5.97	38	1	metabolic process;regulation of biological process;response to stimulus;transport	cytoplasm;cytosol;nucleus;proteasome	catalytic activity;enzyme regulator activity;protein binding	Pf00227	5692	ENSG00000159377.10	PSMB4	1	Proteasome	Proteasome Degradation	Regulation of RAS by GAPs; CDT1 association with the CDC6:ORC:origin complex; Downstream TCR signaling; UCH proteinases; NIK-->noncanonical NF-kB signaling; Hh mutants that don't undergo autocatalytic processing are degraded by ERAD; SCF-beta-TrCP mediated degradation of Emi1; Cross-presentation of soluble exogenous antigens (endosomes); Separation of Sister Chromatids; Vpu mediated degradation o…	150	0.853	0.997412	43.35	376511	332858	30.72	30.05	406037	341143	376511	246193	340553	352138			369844	532686		409933	207153
FALSE	High	Master Protein	P49773	Histidine triad nucleotide-binding protein 1 OS=Homo sapiens (Human) OX=9606 GN=HINT1 PE=1 SV=2	HINT1	0	FALSE	19.815	29	3	12	3	126	13.8	6.95	51	3	cell death;metabolic process;regulation of biological process;response to stimulus	cytoplasm;cytoskeleton;cytosol;membrane;nucleus	catalytic activity;nucleotide binding;protein binding	Pf01230, Pf11969	3094	ENSG00000169567.11	HINT1	5				0	0.985	0.924739	60.82	2.99025e+06	3.02911e+06	25.31	43.36	2.88103e+06	2.949e+06	3.71804e+06	3.23798e+06	2.11778e+06	3.35084e+06	2.78266e+06	4.93015e+06	2.8738e+06	2.74676e+06	5.1059e+06	3.27161e+06	2.44745e+06
FALSE	High	None	P01772	Immunoglobulin heavy variable 3-33 OS=Homo sapiens (Human) OX=9606 GN=IGHV3-33 PE=1 SV=2	IGHV3-33	0	FALSE	9.116	16	1	1	1	117	13.1	8.94	49	1	cellular component movement;metabolic process;regulation of biological process;response to stimulus;transport	extracellular;membrane	catalytic activity		28434	ENSG00000211955.2	IGHV3-33	14			FCERI mediated Ca+2 mobilization; Scavenging of heme from plasma; Classical antibody-mediated complement activation; FCERI mediated MAPK activation; FCERI mediated NF-kB activation; CD22 mediated BCR regulation; Regulation of Complement cascade; Immunoregulatory interactions between a Lymphoid and a non-Lymphoid cell; Cell surface interactions at the vascular wall; FCGR activation; Regulation of …	26	0.797	0.997412	111.14	346618	509746	105.48	85.8	510347		346618	352421			329692	724139				1.6514e+06	2.34363e+06
FALSE	High	Master Protein	P24158	Myeloblastin OS=Homo sapiens (Human) OX=9606 GN=PRTN3 PE=1 SV=3	PRTN3	0	FALSE	14.821	11	3	16	3	256	27.8	8.35	246	3	cell differentiation;cell organization and biogenesis;cellular component movement;coagulation;metabolic process;regulation of biological process;response to stimulus;transport	cytosol;extracellular;membrane;organelle lumen	catalytic activity;protein binding	Pf00089, Pf09342	5657	ENSG00000196415.9; ENSG00000277804.4	PRTN3	19; CHR_HSCHR19_5_CTG2			Antimicrobial peptides; Common Pathway of Fibrin Clot Formation; Neutrophil degranulation; Other interleukin signaling	10	1.054	0.782809	103.74	1.19851e+06	1.38101e+06	99.18	142.16	500541	4.24273e+06	7.52277e+06	673119	842575	1.97443e+06	730934	193967	574640	249030	4.82284e+06	1.44679e+06	1.30397e+06
FALSE	High	Master Protein	P02654	Apolipoprotein C-I OS=Homo sapiens (Human) OX=9606 GN=APOC1 PE=1 SV=1	APOC1	0	FALSE	9.421	27	2	36	2	83	9.3	8.47	184	2	cell organization and biogenesis;metabolic process;regulation of biological process;transport	endoplasmic reticulum;extracellular	enzyme regulator activity	Pf04691	341	ENSG00000130208.9	APOC1	19		Statin Pathway	VLDL clearance; VLDL assembly	7	0.744	0.987952	78.51	1.13385e+07	7.84445e+06	52.26	51.77	1.3415e+07	1.32767e+07	1.466e+07	1.1355e+07	1.29018e+07	3.03463e+07	1.47644e+07	3.06515e+06	8.49412e+06	6.06795e+06	8.62045e+06	1.59371e+07	7.69337e+06
FALSE	High	Master Protein Candidate	Q8TDB8	Solute carrier family 2, facilitated glucose transporter member 14 OS=Homo sapiens (Human) OX=9606 GN=SLC2A14 PE=1 SV=1	SLC2A14	0.006	FALSE	2.967	2	1	1	1	520	56.3	7.83	22	1	cell differentiation;development;transport	membrane;nucleus	transporter activity	Pf00083, Pf07690, Pf13347	144195	ENSG00000173262.11	SLC2A14	12		NRF2 pathway	Cellular hexose transport	4	0.746	0.987952	87.4	102451	86542.5	76.71	40.74			196035				54851.4
FALSE	High	Master Protein	P05091	Aldehyde dehydrogenase, mitochondrial OS=Homo sapiens (Human) OX=9606 GN=ALDH2 PE=1 SV=2	ALDH2	0	FALSE	8.171	3	2	28	1	517	56.3	7.05	687	2	metabolic process	mitochondrion;organelle lumen	catalytic activity;nucleotide binding	Pf00171	217	ENSG00000111275.12	ALDH2	12	Fatty acid degradation; Ascorbate and aldarate metabolism; Lysine degradation; Histidine metabolism; beta-Alanine metabolism; Pyruvate metabolism; Glycerolipid metabolism; Glycolysis / Gluconeogenesis; Pentose and glucuronate interconversions; Metabolic pathways; Tryptophan metabolism; Arginine and proline metabolism; Valine, leucine and isoleucine degradation	Fatty Acid Omega Oxidation; Tryptophan metabolism	Ethanol oxidation; Metabolism of serotonin	24	1.049	0.785321	55.83	2.14287e+06	2.3629e+06	50.7	26	1.4738e+06	1.44758e+06	1.50494e+06	2.57158e+06	1.12379e+06	2.48443e+06	1.70373e+06	5.36194e+06	4.18153e+06	4.5438e+06	2.61081e+06	1.7902e+06	1.1202e+06
FALSE	Medium	Master Protein Candidate	Q5TYW2	Ankyrin repeat domain-containing protein 20A1 OS=Homo sapiens (Human) OX=9606 GN=ANKRD20A1 PE=2 SV=1	ANKRD20A1	0.023	FALSE	2.135	3	1	5	1	823	94	7.85	0	1		membrane	protein binding	Pf00023, Pf12796, Pf13606, Pf13637, Pf13857, Pf14915	84210	ENSG00000260691.5	ANKRD20A1	9				0	0.727	0.974828	84.78	900850	708151	63.15	68.87	897978	1.27307e+06	1.15497e+06	850591	1.65791e+06	459643	621145	275093	903731	647137		722141	1.20816e+06
FALSE	High	Master Protein	P13716	Delta-aminolevulinic acid dehydratase OS=Homo sapiens (Human) OX=9606 GN=ALAD PE=1 SV=1	ALAD	0	FALSE	53.276	33	6	48	6	330	36.3	6.79	754	6	cell organization and biogenesis;metabolic process;regulation of biological process;response to stimulus;transport	cytosol;extracellular;nucleus;organelle lumen	catalytic activity;metal ion binding;protein binding	Pf00490	210	ENSG00000148218.15	ALAD	9	Porphyrin and chlorophyll metabolism; Metabolic pathways	Heme Biosynthesis	Heme biosynthesis; Neutrophil degranulation	9	1.146	0.593522	82.16	4.38796e+06	5.83971e+06	60.16	39.23	2.93781e+06	5.25971e+06	2.82359e+06	6.96208e+06	3.61902e+06	1.31336e+07	3.68771e+06	6.54611e+06	8.62222e+06	1.16723e+07	2.24446e+06	2.46859e+06	1.19722e+06
FALSE	High	Master Protein	P05089	Arginase-1 OS=Homo sapiens (Human) OX=9606 GN=ARG1 PE=1 SV=2	ARG1	0	FALSE	5.221	9	1	1	1	322	34.7	7.21	0	1	cell organization and biogenesis;defense response;metabolic process;regulation of biological process;response to stimulus;transport	cytoplasm;cytosol;extracellular;membrane;nucleus;organelle lumen	catalytic activity;metal ion binding	Pf00491	383	ENSG00000118520.14	ARG1	6	Arginine biosynthesis; Amoebiasis; Biosynthesis of amino acids; Metabolic pathways; Arginine and proline metabolism	Spinal Cord Injury; Amino Acid metabolism; Urea cycle and metabolism of amino groups	Urea cycle; Neutrophil degranulation	15	1.362	0.184003	97.82	188273	246499	174.41	71.53		55333.5	221587				302469	86037				2.35219e+06
FALSE	High	Master Protein	P07737	Profilin-1 OS=Homo sapiens (Human) OX=9606 GN=PFN1 PE=1 SV=2	PFN1	0	FALSE	45.974	53	6	26	6	140	15	8.27	458	6	cell organization and biogenesis;regulation of biological process;response to stimulus	cytoplasm;cytoskeleton;cytosol;membrane;nucleus	enzyme regulator activity;nucleotide binding;protein binding;RNA binding	Pf00235	5216	ENSG00000108518.7	PFN1	17	Rap1 signaling pathway; Salmonella infection; Regulation of actin cytoskeleton; Shigellosis	Association Between Physico-Chemical Features and Toxicity Associated Pathways; VEGFA-VEGFR2 Signaling Pathway; Regulation of Actin Cytoskeleton; G13 Signaling Pathway	Platelet degranulation ; Signaling by ROBO receptors; RHO GTPases Activate Formins; PCP/CE pathway	22	1.031	0.846819	76.71	3.22532e+06	3.0666e+06	67.04	63.22	1.32925e+06	2.93908e+06	7.72685e+06	1.67934e+06	1.45695e+06	1.97737e+06	3.19354e+06	7.4054e+06	1.89729e+06	740462	1.16788e+07	4.63915e+06	3.77697e+06
FALSE	High	Master Protein	Q8IUL8	Cartilage intermediate layer protein 2 OS=Homo sapiens (Human) OX=9606 GN=CILP2 PE=2 SV=2	CILP2	0	FALSE	143.656	15	12	199	12	1156	126.2	8.22	4827	12		extracellular	catalytic activity;protein binding	Pf00047, Pf07679, Pf07686, Pf13330, Pf13620, Pf13715, Pf13895, Pf13927	148113	ENSG00000160161.9	CILP2	19				0	0.502	0.231095	115.92	7.49226e+07	2.67431e+07	66.99	112.77	5.2699e+07	7.43515e+07	7.79735e+07	2.54697e+07	1.04001e+08	4.65122e+07	1.88197e+08	4.30495e+07	2.53861e+07	2.90256e+07	1.55128e+08	1.22395e+08	1.0545e+08
FALSE	High	Master Protein	P06576	ATP synthase subunit beta, mitochondrial OS=Homo sapiens (Human) OX=9606 GN=ATP5F1B PE=1 SV=3	ATP5B	0	FALSE	56.092	23	8	58	8	529	56.5	5.4	485	8	cell differentiation;cell organization and biogenesis;cellular homeostasis;metabolic process;regulation of biological process;transport	cell surface;membrane;mitochondrion;nucleus;organelle lumen	catalytic activity;nucleotide binding;protein binding;transporter activity	Pf00006, Pf00306, Pf02874	506	ENSG00000110955.8	ATP5B	12	Huntington's disease; Parkinson's disease; Alzheimer's disease; Oxidative phosphorylation; Metabolic pathways	Electron Transport Chain; Oxidative phosphorylation	Transcriptional activation of mitochondrial biogenesis; Cristae formation; Mitochondrial protein import; Formation of ATP by chemiosmotic coupling; Metabolism of proteins	17	0.787	0.997412	86.15	3.76975e+06	2.74713e+06	72.89	118.49	3.73936e+06	4.13183e+06	1.36806e+07	2.08784e+06	6.14816e+06	2.30152e+06	4.3742e+06	1.18342e+06	2.406e+06	1.94763e+06	2.27949e+06	2.25237e+06	3.8004e+06
FALSE	Medium	Master Protein	P30101	Protein disulfide-isomerase A3 OS=Homo sapiens (Human) OX=9606 GN=PDIA3 PE=1 SV=4	PDIA3	0.031	FALSE	1.969	3	1	1	1	505	56.7	6.35	21	1	cellular homeostasis;metabolic process;regulation of biological process;response to stimulus;transport	cell surface;endoplasmic reticulum;membrane;nucleus;organelle lumen	catalytic activity;protein binding;RNA binding	Pf00085, Pf13098, Pf13848, Pf13899, Pf13905	2923	ENSG00000167004.12	PDIA3	15	Protein processing in endoplasmic reticulum; Antigen processing and presentation		ER-Phagosome pathway; Calnexin/calreticulin cycle; Antigen Presentation: Folding, assembly and peptide loading of class I MHC	13	0.816	0.999633	69	372073	295574	62.29	52.67	363769	363021	296669	184753	540789				148825	150871	313476	372073	643903
FALSE	High	Master Protein	P49747	Cartilage oligomeric matrix protein OS=Homo sapiens (Human) OX=9606 GN=COMP PE=1 SV=2	COMP	0	FALSE	334.216	40	24	994	14	757	82.8	4.6	25856	24	cell death;cell organization and biogenesis;regulation of biological process	extracellular	metal ion binding;protein binding;structural molecule activity	Pf02412, Pf05735, Pf07645, Pf11598, Pf12947	1311	ENSG00000105664.10	COMP	19	Phagosome; Focal adhesion; Malaria; ECM-receptor interaction; PI3K-Akt signaling pathway	Focal Adhesion; Focal Adhesion-PI3K-Akt-mTOR-signaling pathway	ECM proteoglycans; Integrin cell surface interactions	10	0.587	0.648507	101.6	2.564e+08	1.24021e+08	67.19	72.59	1.64048e+08	2.75228e+08	2.94397e+08	2.3886e+08	3.03275e+08	2.12681e+08	6.94483e+08	4.48014e+08	9.89576e+07	9.00932e+07	6.38531e+08	4.21895e+08	4.69801e+08
FALSE	High	None	A0A075B6S2	Immunoglobulin kappa variable 2D-29 OS=Homo sapiens (Human) OX=9606 GN=IGKV2D-29 PE=3 SV=1	IGKV2D-29	0	FALSE	9.489	11	1	2	1	120	13.1	7.12	103	1	response to stimulus	extracellular;membrane		Pf07679, Pf07686	28882	ENSG00000243264.2	IGKV2D-29	2				0	1.005	0.86906	85.83	2.26857e+06	2.94293e+06	48.07	55.33	1.80866e+06	2.89867e+06	5.62492e+06	1.95245e+06	2.93593e+06	1.576e+06	1.96928e+06	651223	2.47774e+06	2.73009e+06	5.02028e+06	3.0266e+06	1.6891e+06
FALSE	High	Master Protein	P62805	Histone H4 OS=Homo sapiens (Human) OX=9606 GN=H4C14 PE=1 SV=2	HIST1H4A; HIST1H4F; HIST1H4D; HIST1H4J; HIST2H4A; HIST2H4B; HIST1H4H; HIST1H4C; HIST4H4; HIST1H4E; HIST1H4I; HIST1H4B; HIST1H4K; HIST1H4L	0	FALSE	43.181	43	6	179	6	103	11.4	11.36	1679	6	cell organization and biogenesis;metabolic process;regulation of biological process;response to stimulus	chromosome;extracellular;membrane;nucleus	DNA binding;protein binding;RNA binding	Pf00125, Pf02969, Pf15630	8359; 8361; 8360; 8363; 8370; 554313; 8365; 8364; 121504; 8367; 8294; 8366; 8362; 8368	ENSG00000197061.4; ENSG00000275126.1; ENSG00000273542.1; ENSG00000197238.4; ENSG00000197837.3; ENSG00000276966.2; ENSG00000158406.4; ENSG00000270882.2; ENSG00000274618.1; ENSG00000278637.1; ENSG00000277157.1; ENSG00000278705.1; ENSG00000270276.2; ENSG00000276180.1	HIST1H4A; HIST1H4F; HIST1H4D; HIST1H4J; HIST2H4A; HIST2H4B; HIST1H4H; HIST1H4C; HIST4H4; HIST1H4E; HIST1H4I; HIST1H4B; HIST1H4K; HIST1H4L	6; 1; 12	Viral carcinogenesis; Systemic lupus erythematosus; Alcoholism	Gastric Cancer Network 1; Histone Modifications; Type II interferon signaling (IFNG)	SIRT1 negatively regulates rRNA expression; RMTs methylate histone arginines; Nonhomologous End-Joining (NHEJ); Activation of anterior HOX genes in hindbrain development during early embryogenesis; NoRC negatively regulates rRNA expression; Meiotic synapsis; Transcriptional regulation by small RNAs; Meiotic recombination; PRC2 methylates histones and DNA; Recruitment and ATM-mediated phosphorylat…	82	0.869	0.993882	85.65	4.57404e+07	4.69404e+07	73.67	49.31	5.26311e+07	5.61122e+07	1.99336e+08	3.87751e+07	8.44724e+07	4.37578e+07	4.48571e+07	1.29895e+07	2.30989e+07	2.09969e+07	2.10404e+07	4.66412e+07	6.11394e+07
FALSE	High	Master Protein	P01019	Angiotensinogen OS=Homo sapiens (Human) OX=9606 GN=AGT PE=1 SV=1	AGT	0	FALSE	51.434	21	5	64	5	485	53.1	6.32	510	5	cell communication;cell growth;cell organization and biogenesis;cell proliferation;cellular homeostasis;metabolic process;regulation of biological process;response to stimulus;transport	cytoplasm;cytosol;extracellular	enzyme regulator activity;protein binding	Pf00079	183	ENSG00000135744.7	AGT	1	Renin secretion; Renin-angiotensin system	Physiological and Pathological Hypertrophy of the Heart; MicroRNAs in cardiomyocyte hypertrophy; Adipogenesis; IL-6 signaling pathway; ACE Inhibitor Pathway; Monoamine Transport	Peptide ligand-binding receptors; Metabolism of Angiotensinogen to Angiotensins; Gastrin-CREB signalling pathway via PKC and MAPK; G alpha (i) signalling events; PPARA activates gene expression	24	0.781	0.997412	93.63	4.41635e+06	3.86581e+06	83.44	61.77	1.4043e+07	1.08835e+07	6.43544e+06	1.03129e+07	1.5841e+07	1.02481e+07	1.74056e+06	80790.6	4.66597e+06	1.68575e+06	204976	9.02921e+06	8.84484e+06
FALSE	High	Master Protein	P04839	Cytochrome b-245 heavy chain OS=Homo sapiens (Human) OX=9606 GN=CYBB PE=1 SV=2	CYBB	0	FALSE	6.122	3	1	14	1	570	65.3	8.63	105	1	cellular homeostasis;defense response;metabolic process;regulation of biological process;response to stimulus;transport	cytoplasm;endoplasmic reticulum;Golgi;membrane;mitochondrion	catalytic activity;metal ion binding;nucleotide binding;protein binding;transporter activity	Pf00175, Pf00970, Pf01794, Pf08022, Pf08030	1536	ENSG00000165168.7	CYBB	X	NOD-like receptor signaling pathway; Osteoclast differentiation; HIF-1 signaling pathway; AGE-RAGE signaling pathway in diabetic complications; Phagosome; Leukocyte transendothelial migration	Microglia Pathogen Phagocytosis Pathway; Type II interferon signaling (IFNG)	ROS, RNS production in phagocytes; Neutrophil degranulation; Cross-presentation of particulate exogenous antigens (phagosomes); VEGFA-VEGFR2 Pathway; Detoxification of Reactive Oxygen Species; RHO GTPases Activate NADPH Oxidases	26	0.76	0.992733	97.77	1.29069e+06	834858	75.09	71.04	578600	1.06773e+06	2.49338e+06	325066	460277	683756	1.3154e+06	1.98126e+06	329694	287781	4.57933e+06	1.99994e+06	1.34689e+06
FALSE	High	Master Protein	P61978	Heterogeneous nuclear ribonucleoprotein K OS=Homo sapiens (Human) OX=9606 GN=HNRNPK PE=1 SV=1	HNRNPK	0	FALSE	30.702	15	4	10	4	463	50.9	5.54	237	4	metabolic process;regulation of biological process;response to stimulus	cytoplasm;membrane;nucleus;spliceosomal complex	DNA binding;protein binding;RNA binding	Pf00013, Pf08067, Pf13014, Pf13083	3190	ENSG00000165119.20	HNRNPK	9	Viral carcinogenesis; MicroRNAs in cancer; Spliceosome; Herpes simplex infection	mRNA Processing	mRNA Splicing - Major Pathway; SUMOylation of RNA binding proteins	14	0.655	0.86906	96.59	793104	541231	65.13	83.86	674123	953706	2.23866e+06	885206	1.60324e+06	736635	377692	479193	318618	155875	1.2449e+06	1.52441e+06	992812
FALSE	High	Master Protein	P12429	Annexin A3 OS=Homo sapiens (Human) OX=9606 GN=ANXA3 PE=1 SV=3	ANXA3	0	FALSE	12.923	8	2	3	2	323	36.4	5.92	62	2	defense response;regulation of biological process;response to stimulus;transport	cytoplasm;cytosol;membrane	enzyme regulator activity;metal ion binding;protein binding	Pf00191	306	ENSG00000138772.12	ANXA3	4		Prostaglandin Synthesis and Regulation		1	1.089	0.737083	112.3	723990	640426	93.27	100.1	550464	932010	3.72377e+06	165867	227863	724527	952863			107710	1.50838e+06	906292	482382
FALSE	High	Master Protein	P12277	Creatine kinase B-type OS=Homo sapiens (Human) OX=9606 GN=CKB PE=1 SV=1	CKB	0	FALSE	6.918	12	2	4	2	381	42.6	5.59	50	2	cellular homeostasis;metabolic process	cytoplasm;cytosol;mitochondrion;nucleus	catalytic activity;nucleotide binding;protein binding	Pf00217, Pf02807	1152	ENSG00000166165.12	CKB	14	Metabolic pathways; Arginine and proline metabolism	Urea cycle and metabolism of amino groups	Creatine metabolism	7	0.609	0.737083	103.01	238942	188147	73.79	122.61			617754		375917	175416			58264.8				682328
FALSE	High	Master Protein	P12036	Neurofilament heavy polypeptide OS=Homo sapiens (Human) OX=9606 GN=NEFH PE=1 SV=4	NEFH	0	FALSE	5.578	2	2	25	1	1026	112.4	6.18	48	2	cell organization and biogenesis;regulation of biological process	cytoplasm;mitochondrion	protein binding;structural molecule activity	Pf00038, Pf07142	4744		NEFH	22	Amyotrophic lateral sclerosis (ALS)	Amyotrophic lateral sclerosis (ALS); Association Between Physico-Chemical Features and Toxicity Associated Pathways		3	0.735	0.986076	99.83	1.70545e+07	1.36177e+07	68.01	91.99	2.84573e+07	1.37379e+07	3.05632e+07	1.50622e+07	3.238e+07	7.0982e+06	2.54988e+07	1.69856e+07	1.54666e+07	7.18114e+06	1.15596e+07	1.1983e+07	4.57567e+07
FALSE	High	Master Protein	P62888	60S ribosomal protein L30 OS=Homo sapiens (Human) OX=9606 GN=RPL30 PE=1 SV=2	RPL30	0.001	FALSE	4.39	14	1	1	1	115	12.8	9.63	40	1	cell organization and biogenesis;defense response;metabolic process;response to stimulus;transport	cytosol;membrane;nucleus;ribosome	protein binding;RNA binding;structural molecule activity	Pf01248	6156	ENSG00000156482.10	RPL30	8	Ribosome	Selenium Metabolism and Selenoproteins; Cytoplasmic Ribosomal Proteins	Peptide chain elongation; Eukaryotic Translation Termination; Viral mRNA Translation; L13a-mediated translational silencing of Ceruloplasmin expression; Nonsense Mediated Decay (NMD) independent of the Exon Junction Complex (EJC); Selenocysteine synthesis; Nonsense Mediated Decay (NMD) enhanced by the Exon Junction Complex (EJC); GTP hydrolysis and joining of the 60S ribosomal subunit; Major path…	35	0.446	0.0957949	84.54	842779	408099	53.04	93.29	385894	932979	1.18394e+06	576304	883682	396255	438615		307949			805740	1.26993e+06
FALSE	High	Master Protein	P07919	Cytochrome b-c1 complex subunit 6, mitochondrial OS=Homo sapiens (Human) OX=9606 GN=UQCRH PE=1 SV=2	UQCRH	0	FALSE	13.833	20	1	15	1	91	10.7	4.44	211	1	metabolic process;transport	membrane;mitochondrion	catalytic activity;protein binding;transporter activity	Pf02320	7388	ENSG00000173660.11	UQCRH	1	Huntington's disease; Parkinson's disease; Alzheimer's disease; Oxidative phosphorylation; Non-alcoholic fatty liver disease (NAFLD); Metabolic pathways; Cardiac muscle contraction	Electron Transport Chain	Respiratory electron transport	12	0.622	0.775842	107.55	865969	487155	61.69	164.64	574949	758551	1.01615e+06	333545	885721	370646	853431	1.7774e+06	373395	232112	963451	282486	878691
FALSE	High	Master Protein	O75531	Barrier-to-autointegration factor OS=Homo sapiens (Human) OX=9606 GN=BANF1 PE=1 SV=1	BANF1	0	FALSE	6.752	27	1	6	1	89	10.1	6.09	85	1	cell organization and biogenesis;metabolic process;regulation of biological process;response to stimulus;transport	chromosome;cytoplasm;cytosol;nucleus	DNA binding;protein binding	Pf02961	8815	ENSG00000175334.7	BANF1	11			2-LTR circle formation; APOBEC3G mediated resistance to HIV-1 infection; Integration of viral DNA into host genomic DNA; Vpr-mediated nuclear import of PICs; Autointegration results in viral DNA circles; Initiation of Nuclear Envelope Reformation; Clearance of Nuclear Envelope Membranes from Chromatin	23	0.71	0.965053	82.26	938248	672041	57.38	56.48	818514	814143	3.00425e+06	924405	1.96195e+06	952298	1.47303e+06	1.62975e+06	581558	503963	771290	753035	1.28639e+06
FALSE	High	None	Q14568	Heat shock protein HSP 90-alpha A2 OS=Homo sapiens (Human) OX=9606 GN=HSP90AA2P PE=1 SV=2	HSP90AA2; HSP90AA2P	0.001	FALSE	4.173	3	1	10	0	343	39.3	4.65	84	1	metabolic process;response to stimulus	cytoplasm	nucleotide binding;protein binding	Pf00183, Pf02518, Pf13589	3324		HSP90AA2; HSP90AA2P	11				0
FALSE	High	Master Protein	P02763	Alpha-1-acid glycoprotein 1 OS=Homo sapiens (Human) OX=9606 GN=ORM1 PE=1 SV=1	ORM1	0	FALSE	69.017	30	5	245	4	201	23.5	5.02	3904	5	defense response;regulation of biological process;response to stimulus;transport	extracellular;organelle lumen	protein binding	Pf00061	5004		ORM1	9			Platelet degranulation ; Neutrophil degranulation	7	0.895	0.986076	82.53	2.69685e+07	2.73645e+07	54.62	47.18	5.37669e+07	4.94854e+07	5.88433e+07	6.77153e+07	5.37901e+07	3.22017e+07	2.70788e+07	1.97025e+07	2.13503e+07	4.14239e+06	2.19369e+07	2.68587e+07	2.0216e+07
FALSE	High	Master Protein	Q06033	Inter-alpha-trypsin inhibitor heavy chain H3 OS=Homo sapiens (Human) OX=9606 GN=ITIH3 PE=1 SV=2	ITIH3	0	FALSE	12.191	6	2	18	2	890	99.8	5.74	18	2	metabolic process;regulation of biological process;transport	extracellular;organelle lumen	enzyme regulator activity	Pf00092, Pf06668, Pf08487, Pf11443, Pf13519, Pf13768	3699	ENSG00000162267.12	ITIH3	3			Platelet degranulation	4	0.701	0.958256	90.07	1.32096e+06	1.2356e+06	81.56	55.79	5.56071e+06	4.3424e+06	2.40427e+06	1.26636e+06	2.3586e+06	2.48363e+06	1.31905e+06		1.22708e+06	995932	199512	187176	171193
FALSE	High	Master Protein	Q99439	Calponin-2 OS=Homo sapiens (Human) OX=9606 GN=CNN2 PE=1 SV=4	CNN2	0.001	FALSE	4.064	5	1	1	1	309	33.7	7.33	0	1	cell organization and biogenesis;regulation of biological process;response to stimulus;transport	cytoskeleton;extracellular;membrane;organelle lumen	protein binding	Pf00307, Pf00402	1265	ENSG00000064666.14	CNN2	19		Myometrial Relaxation and Contraction Pathways	Gene and protein expression by JAK-STAT signaling after Interleukin-12 stimulation; Neutrophil degranulation; Interleukin-12 family signaling	8	0.686	0.957554	69.54	361381	247967	43.11	59.6		237747	733232				455531	342033			512319	193427
FALSE	High	Master Protein	P06312	Immunoglobulin kappa variable 4-1 OS=Homo sapiens (Human) OX=9606 GN=IGKV4-1 PE=1 SV=1	IGKV4-1	0.001	FALSE	4.552	7	1	20	1	121	13.4	5.25	281	1	cellular component movement;metabolic process;regulation of biological process;response to stimulus;transport	extracellular;membrane	catalytic activity	Pf07679, Pf07686	28908	ENSG00000211598.2	IGKV4-1	2			FCERI mediated Ca+2 mobilization; Scavenging of heme from plasma; Classical antibody-mediated complement activation; FCERI mediated MAPK activation; FCERI mediated NF-kB activation; CD22 mediated BCR regulation; Regulation of Complement cascade; Immunoregulatory interactions between a Lymphoid and a non-Lymphoid cell; Cell surface interactions at the vascular wall; FCGR activation; Regulation of …	26	0.771	0.997412	86.24	1.73764e+06	1.62338e+06	71.28	42.86	2.14064e+06	4.17519e+06	4.64554e+06	2.21384e+06	2.70622e+06	836588	998378		1.20157e+06	643633	1.39378e+06	5.3614e+06	4.97583e+06
FALSE	High	Master Protein	P14780	Matrix metalloproteinase-9 OS=Homo sapiens (Human) OX=9606 GN=MMP9 PE=1 SV=3	MMP9	0	FALSE	40.574	13	6	34	6	707	78.4	6.06	302	6	cell differentiation;cell organization and biogenesis;cellular component movement;metabolic process;regulation of biological process;response to stimulus;transport	extracellular	catalytic activity;metal ion binding;protein binding	Pf00040, Pf00045, Pf00413	4318	ENSG00000100985.7	MMP9	20	TNF signaling pathway; Hepatitis B; MicroRNAs in cancer; Pathways in cancer; Proteoglycans in cancer; Transcriptional misregulation in cancer; Leukocyte transendothelial migration; Bladder cancer; Endocrine resistance; Estrogen signaling pathway	Matrix Metalloproteinases; Osteopontin Signaling; Angiogenesis; TNF related weak inducer of apoptosis (TWEAK) Signaling Pathway; AGE/RAGE pathway; Spinal Cord Injury; IL1 and megakaryocytes in obesity; Photodynamic therapy-induced NF-kB survival signaling; Lung fibrosis; Endochondral Ossification	Collagen degradation; EPH-ephrin mediated repulsion of cells; Neutrophil degranulation; Assembly of collagen fibrils and other multimeric structures; Activation of Matrix Metalloproteinases; Signaling by SCF-KIT; Interleukin-4 and 13 signaling	39	0.965	0.958256	92.14	2.48741e+06	2.92427e+06	103.38	80.94	1.04738e+06	2.50753e+06	8.51912e+06	1.94862e+06	524090	2.17194e+06	5.86593e+06	1.91887e+07	1.25376e+06	1.02778e+06	9.55834e+06	1.44501e+06	2.70884e+06
FALSE	High	Master Protein	O60701	UDP-glucose 6-dehydrogenase OS=Homo sapiens (Human) OX=9606 GN=UGDH PE=1 SV=1	UGDH	0	FALSE	5.98	3	1	6	1	494	55	7.12	63	1	metabolic process	cytosol;nucleus	catalytic activity;nucleotide binding	Pf00984, Pf03720, Pf03721	7358	ENSG00000109814.11	UGDH	4	Ascorbate and aldarate metabolism; Amino sugar and nucleotide sugar metabolism; Pentose and glucuronate interconversions; Metabolic pathways	Glucuronidation	Formation of the active cofactor, UDP-glucuronate	10	0.929	0.966927	66.6	738950	713684	46.96	41.7	906592	653871	1.22382e+06	314628	1.01091e+06	703769	775889	140059	407082	100966	891398	834705	1.10784e+06
FALSE	High	Master Protein	P39059	Collagen alpha-1(XV) chain OS=Homo sapiens (Human) OX=9606 GN=COL15A1 PE=1 SV=2	COL15A1	0	FALSE	9.059	5	3	7	3	1388	141.6	5	18	3	cell differentiation;development;metabolic process;regulation of biological process;response to stimulus	extracellular;organelle lumen	structural molecule activity	Pf06482, Pf13385	1306	ENSG00000204291.10	COL15A1	9	Protein digestion and absorption		Collagen degradation; Assembly of collagen fibrils and other multimeric structures; Collagen chain trimerization	8	0.422	0.053508	96.15	549357	171894	137.55	127.64	2.41331e+06	1.28477e+06	1.5834e+06	447877	1.36492e+06	593629	1.15642e+06	320125	169337	229033	549357		6.2656e+06
FALSE	High	Master Protein	P01700	Immunoglobulin lambda variable 1-47 OS=Homo sapiens (Human) OX=9606 GN=IGLV1-47 PE=1 SV=2	IGLV1-47	0	FALSE	10.562	25	2	4	1	117	12.3	5.91	102	2	cell organization and biogenesis;cellular component movement;defense response;metabolic process;regulation of biological process;response to stimulus;transport	extracellular;membrane	catalytic activity;protein binding	Pf07686	28822	ENSG00000211648.2	IGLV1-47	22			FCERI mediated Ca+2 mobilization; Scavenging of heme from plasma; Classical antibody-mediated complement activation; FCERI mediated MAPK activation; FCERI mediated NF-kB activation; CD22 mediated BCR regulation; Regulation of Complement cascade; Immunoregulatory interactions between a Lymphoid and a non-Lymphoid cell; Cell surface interactions at the vascular wall; FCGR activation; Regulation of …	26	0.699	0.958256	82.71	940750	618424	60.21	46.4	2.50081e+06	1.30952e+06	1.17122e+06	502488	1.4019e+06		572368					1.00017e+06	1.45307e+06
FALSE	High	Master Protein	P08708	40S ribosomal protein S17 OS=Homo sapiens (Human) OX=9606 GN=RPS17 PE=1 SV=2	RPS17; RPS17L	0.003	FALSE	3.774	9	1	2	1	135	15.5	9.85	33	1	cell organization and biogenesis;metabolic process;transport	cytosol;membrane;ribosome	RNA binding;structural molecule activity	Pf00833	6218	ENSG00000278229.2; ENSG00000182774.10	RPS17; RPS17L	15; CHR_HSCHR15_5_CTG8	Ribosome	Cytoplasmic Ribosomal Proteins	Peptide chain elongation; Eukaryotic Translation Termination; Viral mRNA Translation; Formation of the ternary complex, and subsequently, the 43S complex; L13a-mediated translational silencing of Ceruloplasmin expression; Selenocysteine synthesis; Nonsense Mediated Decay (NMD) independent of the Exon Junction Complex (EJC); Nonsense Mediated Decay (NMD) enhanced by the Exon Junction Complex (EJC)…	38	0.651	0.859586	75.67	534877	323532	37.95	65.43	724827	604663	595284	526832	953536	448345	169815		428741	450704		588109	752093
FALSE	High	Master Protein	P48643	T-complex protein 1 subunit epsilon OS=Homo sapiens (Human) OX=9606 GN=CCT5 PE=1 SV=1	CCT5	0	FALSE	19.151	8	2	23	2	541	59.6	5.66	132	2	metabolic process;regulation of biological process;response to stimulus;transport	cytoplasm;cytoskeleton;cytosol	nucleotide binding;protein binding;RNA binding	Pf00118	22948	ENSG00000150753.11	CCT5	5			BBSome-mediated cargo-targeting to cilium; Prefoldin mediated transfer of substrate to CCT/TriC; Cooperation of PDCL (PhLP1) and TRiC/CCT in G-protein beta folding; Association of TriC/CCT with target proteins during biosynthesis; Formation of tubulin folding intermediates by CCT/TriC; Folding of actin by CCT/TriC	13	0.798	0.997412	49.1	1.29531e+06	1.03579e+06	49.52	31.85	1.10185e+06	1.09168e+06	1.27414e+06	641105	1.06772e+06	1.37534e+06	988640	1.39164e+06	1.27954e+06	399324	2.19373e+06	1.95273e+06	1.36462e+06
FALSE	High	Master Protein	P15090	Fatty acid-binding protein, adipocyte OS=Homo sapiens (Human) OX=9606 GN=FABP4 PE=1 SV=3	FABP4	0	FALSE	8.507	32	2	2	2	132	14.7	7.14	36	2	cell differentiation;metabolic process;regulation of biological process;response to stimulus;transport	cytoplasm;cytosol;nucleus	transporter activity	Pf00061, Pf14651	2167	ENSG00000170323.8	FABP4	8	PPAR signaling pathway; Regulation of lipolysis in adipocytes	PPAR signaling pathway	Triglyceride catabolism; Transcriptional regulation of white adipocyte differentiation	9	0.545	0.428406	107.86	936335	235572	110.87	271.31	903849		1.40495e+06	936335	376167		146983	169275	3.58946e+06
FALSE	High	Master Protein	Q01469	Fatty acid-binding protein 5 OS=Homo sapiens (Human) OX=9606 GN=FABP5 PE=1 SV=3	FABP5	0	FALSE	39.11	47	5	36	5	135	15.2	7.01	499	5	metabolic process;transport	cytoplasm;cytosol;extracellular;membrane;organelle lumen	protein binding;transporter activity	Pf00061	2171	ENSG00000164687.10	FABP5	8	PPAR signaling pathway	PPAR signaling pathway	Triglyceride catabolism; Signaling by Retinoic Acid; Neutrophil degranulation	12	0.898	0.986076	95.63	4.10392e+06	2.56174e+06	78.12	90.61	1.68048e+06	3.65741e+06	3.99834e+06	4.21229e+06	1.38479e+06	2.37382e+06	4.90976e+06	5.1513e+06	5.51688e+06	1.19733e+06	1.57791e+07	5.08387e+06	2.35058e+06
FALSE	High	Master Protein Candidate	A0A0C4DH41	Immunoglobulin heavy variable 4-61 OS=Homo sapiens (Human) OX=9606 GN=IGHV4-61 PE=3 SV=1	IGHV4-61	0.003	FALSE	3.802	8	1	5	1	118	13.1	9.29	31	1	cell organization and biogenesis;defense response;metabolic process;regulation of biological process;response to stimulus	extracellular;membrane	protein binding		28391	ENSG00000211970.3; ENSG00000282451.1	IGHV4-61	14; CHR_HSCHR14_3_CTG1				0	0.893	0.986076	65.38	1.07447e+06	1.01471e+06	64.5	46.45	1.0486e+06		2.62715e+06	2.30226e+06		3.86046e+06	1.05073e+06		922449	739392		3.76627e+06	2.17584e+06
FALSE	High	Master Protein	P13533	Myosin-6 OS=Homo sapiens (Human) OX=9606 GN=MYH6 PE=1 SV=5	MYH6	0	FALSE	183.451	20	30	58	4	1939	223.6	5.73	812	30	cell organization and biogenesis;cellular component movement;metabolic process;regulation of biological process	cytoplasm;cytosol	catalytic activity;motor activity;nucleotide binding;protein binding;structural molecule activity	Pf00038, Pf00063, Pf01576, Pf02736, Pf04111, Pf07888, Pf09726, Pf10186, Pf12128, Pf12718, Pf13514	4624	ENSG00000197616.11	MYH6	14	Tight junction; Dilated cardiomyopathy; Thyroid hormone signaling pathway; Adrenergic signaling in cardiomyocytes; Viral myocarditis; Cardiac muscle contraction; Hypertrophic cardiomyopathy (HCM)	Cardiac Progenitor Differentiation; Striated Muscle Contraction	Translocation of GLUT4 to the plasma membrane; Striated Muscle Contraction	14	0.986	0.924714	122.32	515615	472206	126.64	240.97	430786		1.2779e+06	541805	305776	81758.1	4.06648e+06	521849			754710	268470	110619
FALSE	High	Master Protein	P09960	Leukotriene A-4 hydrolase OS=Homo sapiens (Human) OX=9606 GN=LTA4H PE=1 SV=2	LTA4H	0.006	FALSE	3.102	2	1	5	1	611	69.2	6.18	26	1	metabolic process;transport	cytoplasm;cytosol;extracellular;nucleus	catalytic activity;metal ion binding;protein binding;RNA binding	Pf01433, Pf09127, Pf13485	4048	ENSG00000111144.9	LTA4H	12	Arachidonic acid metabolism; Metabolic pathways	Eicosanoid Synthesis	Synthesis of Leukotrienes (LT) and Eoxins (EX); Neutrophil degranulation	11	1.069	0.775842	59.77	465259	534290	37.13	52.19	649928	627389	925710	600723	426456	560975	245817		546936	316075		478349	385748
FALSE	High	Master Protein	Q03591	Complement factor H-related protein 1 OS=Homo sapiens (Human) OX=9606 GN=CFHR1 PE=1 SV=2	CFHR1	0	FALSE	31.967	21	4	84	1	330	37.6	7.39	1059	4	metabolic process;regulation of biological process;response to stimulus	extracellular	protein binding	Pf00084	3078	ENSG00000244414.6	CFHR1	1			Regulation of Complement cascade	4	0.93	0.965053	60.27	3.13151e+06	3.78844e+06	43.91	38.14	5.74562e+06	2.68639e+06			4.92418e+06	1.84225e+06	3.13151e+06	4.35639e+06			1.50123e+06	3.041e+06
FALSE	High	Master Protein	P63244	Receptor of activated protein C kinase 1 OS=Homo sapiens (Human) OX=9606 GN=RACK1 PE=1 SV=3	GNB2L1; RACK1	0	FALSE	6.646	13	2	12	2	317	35.1	7.69	14	2	cell death;cellular homeostasis;development;metabolic process;regulation of biological process;response to stimulus	cytoplasm;cytosol;membrane;mitochondrion;nucleus;ribosome	enzyme regulator activity;protein binding;RNA binding;structural molecule activity	Pf00400	10399	ENSG00000204628.11	GNB2L1; RACK1	5	Measles	Androgen receptor signaling pathway; Brain-Derived Neurotrophic Factor (BDNF) signaling pathway; VEGFA-VEGFR2 Signaling Pathway; Interferon type I signaling pathways	Regulation of TNFR1 signaling; TNFR1-mediated ceramide production; TNFR1-induced NFkappaB signaling pathway	11	0.477	0.164396	79.69	1.35876e+06	588510	56.6	88.64	533729	1.63936e+06	1.82449e+06	686082	1.00671e+06	507309	790333	1.59329e+06	813094	202546		1.23567e+06	1.69258e+06
FALSE	High	Master Protein	P10909	Clusterin OS=Homo sapiens (Human) OX=9606 GN=CLU PE=1 SV=1	CLU	0	FALSE	135.258	32	13	379	13	449	52.5	6.27	5873	13	cell death;cell organization and biogenesis;cell proliferation;defense response;metabolic process;regulation of biological process;response to stimulus;transport	cell surface;cytoplasm;cytosol;endoplasmic reticulum;extracellular;Golgi;membrane;mitochondrion;nucleus;organelle lumen	catalytic activity;protein binding	Pf01093	1191	ENSG00000120885.21	CLU	8	Complement and coagulation cascades	Complement and Coagulation Cascades	Platelet degranulation ; Terminal pathway of complement; Antimicrobial peptides; Regulation of Complement cascade	12	0.738	0.986076	89.53	1.41727e+08	1.06883e+08	49.39	46.71	2.07994e+08	1.41867e+08	1.3181e+08	2.09046e+08	1.42885e+08	1.41588e+08	1.3459e+08	1.79418e+08	8.06506e+07	6.22176e+07	1.79562e+08	3.90276e+08	2.57312e+08
FALSE	High	Master Protein	P07384	Calpain-1 catalytic subunit OS=Homo sapiens (Human) OX=9606 GN=CAPN1 PE=1 SV=1	CAPN1	0	FALSE	7.839	6	2	20	2	714	81.8	5.67	74	2	cell death;cell organization and biogenesis;metabolic process;regulation of biological process;transport	cytoplasm;cytosol;extracellular;membrane;mitochondrion;vacuole	catalytic activity;metal ion binding;protein binding	Pf00648, Pf01067, Pf13833	823	ENSG00000014216.15	CAPN1	11	Protein processing in endoplasmic reticulum; Apoptosis; Alzheimer's disease	Integrin-mediated Cell Adhesion; Alzheimers Disease; Focal Adhesion	Degradation of the extracellular matrix; Formation of the cornified envelope; Neutrophil degranulation; Deregulated CDK5 triggers multiple neurodegenerative pathways in Alzheimer's disease models	17	1.014	0.866735	63.05	903156	888476	38.86	46.67	653294	523056	903156	971834	715669	889476	627575	744230	527947	847525		1.25344e+06	853836
FALSE	High	Master Protein Candidate	P0C0S8	Histone H2A type 1 OS=Homo sapiens (Human) OX=9606 GN=H2AC13 PE=1 SV=2	HIST1H2AG; HIST1H2AM; HIST1H2AI; HIST1H2AK; HIST1H2AL	0	FALSE	81.776	58	6	127	1	130	14.1	10.9	3617	6	regulation of biological process	chromosome;nucleus	DNA binding;protein binding	Pf00125, Pf00808	8969; 8336; 8329; 8330; 8332	ENSG00000276903.1; ENSG00000275221.1; ENSG00000278677.1; ENSG00000196787.3; ENSG00000196747.4	HIST1H2AG; HIST1H2AM; HIST1H2AI; HIST1H2AK; HIST1H2AL	6	Systemic lupus erythematosus; Alcoholism	Pathways Affected in Adenoid Cystic Carcinoma	HDACs deacetylate histones; HATs acetylate histones; UCH proteinases; Ub-specific processing proteases; RMTs methylate histone arginines; Metalloprotease DUBs	14	1.385	0.164396	112.04	183849	338716	83.45	99.46	327245	327749	648489		511728	66521.5		498775	268804	51021.7	91823.7	183849	144475
FALSE	Medium	Master Protein Candidate	Q13177	Serine/threonine-protein kinase PAK 2 OS=Homo sapiens (Human) OX=9606 GN=PAK2 PE=1 SV=3	PAK2	0.018	FALSE	2.274	3	1	1	1	524	58	5.96	0	1	cell death;cell organization and biogenesis;cellular component movement;metabolic process;regulation of biological process;response to stimulus	cytoplasm;cytosol;membrane;nucleus	catalytic activity;enzyme regulator activity;nucleotide binding;protein binding	Pf00069, Pf00786, Pf07714, Pf14531	5062	ENSG00000180370.10	PAK2	3	T cell receptor signaling pathway; MAPK signaling pathway; ErbB signaling pathway; Renal cell carcinoma; Focal adhesion; Regulation of actin cytoskeleton; Ras signaling pathway; Axon guidance	Integrin-mediated Cell Adhesion; Apoptosis-related network due to altered Notch3 in ovarian cancer; Focal Adhesion; Fas Ligand (FasL) pathway and Stress induction of Heat Shock Proteins (HSP) regulation; TGF-beta Signaling Pathway; MAPK Signaling Pathway; VEGFA-VEGFR2 Signaling Pathway; Regulation of Actin Cytoskeleton	Sema3A PAK dependent Axon repulsion; Smooth Muscle Contraction; FCERI mediated MAPK activation; Nef and signal transduction; Ephrin signaling; Generation of second messenger molecules; Regulation of PAK-2p34 activity by PS-GAP/RHG10; Interleukin-12 family signaling; RHO GTPases activate PAKs; Gene and protein expression by JAK-STAT signaling after Interleukin-12 stimulation; Stimulation of the ce…	65	1.016	0.859586	70.39	219637	271063	57.63	42.15		186902	415659	132385	193240		294154	555758			330667	189860	198159
FALSE	High	Master Protein Candidate	Q99877	Histone H2B type 1-N OS=Homo sapiens (Human) OX=9606 GN=H2BC15 PE=1 SV=3	HIST1H2BN	0	FALSE	49.001	27	3	188	1	126	13.9	10.32	3805	3	cell organization and biogenesis;metabolic process	chromosome;cytosol;nucleus	DNA binding;protein binding	Pf00125, Pf00808	8341	ENSG00000233822.4	HIST1H2BN	6	Viral carcinogenesis; Systemic lupus erythematosus; Alcoholism	Exercise-induced Circadian Regulation	SIRT1 negatively regulates rRNA expression; Nonhomologous End-Joining (NHEJ); Activation of anterior HOX genes in hindbrain development during early embryogenesis; NoRC negatively regulates rRNA expression; Meiotic synapsis; Transcriptional regulation by small RNAs; Meiotic recombination; PRC2 methylates histones and DNA; Recruitment and ATM-mediated phosphorylation of repair and signaling protei…	78	0.625	0.775842	111.58	1.31911e+06	834490	75.12	93.9	1.30766e+06	1.54277e+06	4.64796e+06	818759	3.69542e+06	1.07438e+06	1.33065e+06		290264	285056		987241	1.96551e+06
FALSE	High	Master Protein Candidate	Q5VTE0	Putative elongation factor 1-alpha-like 3 OS=Homo sapiens (Human) OX=9606 GN=EEF1A1P5 PE=5 SV=1	EEF1A1P5	0	FALSE	33.255	20	6	25	6	462	50.2	9.07	219	6	metabolic process	cytoplasm;nucleus	catalytic activity;nucleotide binding;RNA binding	Pf00009, Pf03143, Pf03144	158078		EEF1A1P5	9			Eukaryotic Translation Elongation	3	0.804	0.997412	95.36	9.03785e+06	6.90513e+06	68.95	65.74	1.30521e+07	1.34577e+07	1.71584e+07	7.70649e+06	2.46127e+07	8.11183e+06	1.01192e+06	670555	9.24754e+06	7.11172e+06	1.8415e+06	8.83292e+06	9.31365e+06
FALSE	High	Master Protein	P02652	Apolipoprotein A-II OS=Homo sapiens (Human) OX=9606 GN=APOA2 PE=1 SV=1	APOA2	0	FALSE	88.245	50	6	295	6	100	11.2	6.62	7036	6	cell organization and biogenesis;defense response;metabolic process;regulation of biological process;response to stimulus;transport	cytosol;endosome;extracellular;organelle lumen	enzyme regulator activity;protein binding;transporter activity	Pf04711	336	ENSG00000158874.11	APOA2	1	PPAR signaling pathway	PPAR Alpha Pathway; PPAR signaling pathway; Statin Pathway	Signaling by GPCR; Post-translational protein phosphorylation; Regulation of Insulin-like Growth Factor (IGF) transport and uptake by Insulin-like Growth Factor Binding Proteins (IGFBPs); Retinoid metabolism and transport; Chylomicron assembly; Chylomicron remodeling; PPARA activates gene expression	24	0.862	0.997412	81.86	1.24398e+08	8.54255e+07	49.13	39.96	1.95755e+08	1.90029e+08	1.66921e+08	1.17841e+08	2.50719e+08	1.00414e+08	1.61271e+08	7.13126e+07	6.95301e+07	2.90076e+07	7.367e+07	2.30266e+08	2.15535e+08
FALSE	High	Master Protein	Q9NQC3	Reticulon-4 OS=Homo sapiens (Human) OX=9606 GN=RTN4 PE=1 SV=2	RTN4	0	FALSE	6.088	1	1	1	1	1192	129.9	4.5	41	1	cell death;cell organization and biogenesis;cellular component movement;regulation of biological process	endoplasmic reticulum;membrane	protein binding;RNA binding	Pf02453	57142	ENSG00000115310.17	RTN4	2	Alzheimer's disease	Spinal Cord Injury	Signalling by NGF; Axonal growth inhibition (RHOA activation)	8	0.617	0.774076	80.63	748766	464104	59.37	65.38	656413	922358	1.98412e+06	427908	981096		1.07142e+06	1.27282e+06			883045	369683	680344
FALSE	High	None	Q9Y623	Myosin-4 OS=Homo sapiens (Human) OX=9606 GN=MYH4 PE=2 SV=2	MYH4	0	FALSE	22.233	3	4	7	0	1939	222.9	5.85	106	4	cellular component movement;metabolic process;response to stimulus	cytoplasm	catalytic activity;motor activity;nucleotide binding;protein binding;RNA binding	Pf00063, Pf01576, Pf02736, Pf04111, Pf05622, Pf07888, Pf08317, Pf12128	4622	ENSG00000264424.1	MYH4	17	Tight junction		Translocation of GLUT4 to the plasma membrane	4
FALSE	High	Master Protein Candidate	B2RPK0	Putative high mobility group protein B1-like 1 OS=Homo sapiens (Human) OX=9606 GN=HMGB1P1 PE=5 SV=1	CTCFL	0	FALSE	4.974	7	1	1	1	211	24.2	6.21	22	1	cell organization and biogenesis;metabolic process;regulation of biological process	chromosome;cytoplasm;nucleus	DNA binding;metal ion binding;protein binding	Pf00505, Pf09011	140690		CTCFL	20				0	0.01	3.7625e-16		747399		43.24		564465		864619										747399
FALSE	High	Master Protein	P05455	Lupus La protein OS=Homo sapiens (Human) OX=9606 GN=SSB PE=1 SV=2	SSB	0	FALSE	6.357	4	1	2	1	408	46.8	7.12	44	1	metabolic process;transport	cytoplasm;nucleus	protein binding;RNA binding	Pf00076, Pf05383, Pf08777, Pf14259	6741	ENSG00000138385.15	SSB	2	Systemic lupus erythematosus		RNA Polymerase III Abortive And Retractive Initiation; RNA Polymerase III Transcription Termination	5	0.01	3.7625e-16		333857		49.2				405810		95672.3		309715	311003	190073				462886
FALSE	High	Master Protein	P00736	Complement C1r subcomponent OS=Homo sapiens (Human) OX=9606 GN=C1R PE=1 SV=2	C1R	0	FALSE	49.062	17	7	96	7	705	80.1	6.21	1008	7	defense response;metabolic process;regulation of biological process;response to stimulus	extracellular	catalytic activity;metal ion binding;protein binding	Pf00084, Pf00089, Pf00431, Pf07645, Pf12662, Pf14670	715		C1R	12	Pertussis; Phagosome; Complement and coagulation cascades; Systemic lupus erythematosus; Staphylococcus aureus infection	Complement and Coagulation Cascades	Regulation of Complement cascade; Classical antibody-mediated complement activation	13	0.738	0.986076	82.96	9.72369e+06	7.72612e+06	58.18	52.1	2.08964e+07	1.15878e+07	9.37917e+06	1.0233e+07	1.49318e+07	6.31915e+06	9.52187e+06	1.1831e+07	6.64779e+06	1.8059e+06	9.60804e+06	1.40044e+07	2.9453e+07
FALSE	High	Master Protein	P50395	Rab GDP dissociation inhibitor beta OS=Homo sapiens (Human) OX=9606 GN=GDI2 PE=1 SV=2	GDI2	0	FALSE	20.214	22	6	19	6	445	50.6	6.47	121	6	metabolic process;regulation of biological process;response to stimulus;transport	cytoplasm;cytosol;extracellular;membrane;organelle lumen	catalytic activity;enzyme regulator activity;protein binding;RNA binding	Pf00996	2665	ENSG00000057608.16	GDI2	10			Neutrophil degranulation; RAB GEFs exchange GTP for GDP on RABs; Rho GTPase cycle	10	0.972	0.950529	71.64	5.58893e+06	5.34928e+06	28.4	26.48	4.43731e+06	4.57489e+06	5.46708e+06	5.81829e+06	5.41794e+06	8.03245e+06	2.73508e+06	4.04476e+06	6.48398e+06	6.96289e+06	4.5623e+06	3.80969e+06	4.21914e+06
FALSE	High	Master Protein	P01591	Immunoglobulin J chain OS=Homo sapiens (Human) OX=9606 GN=JCHAIN PE=1 SV=4	IGJ; JCHAIN	0	FALSE	13.03	14	2	33	2	159	18.1	5.24	1044	2	cellular component movement;defense response;regulation of biological process;response to stimulus;transport	extracellular	DNA binding;protein binding	Pf15097	3512	ENSG00000132465.10	IGJ; JCHAIN	4			Scavenging of heme from plasma; Cell surface interactions at the vascular wall	5	0.726	0.974828	84.69	4.36238e+06	3.56241e+06	60.39	64.46	6.74646e+06	5.01907e+06	3.67276e+06	1.94784e+06	4.19691e+06	2.5734e+06	7.25888e+06	3.42576e+06	3.32084e+06	1.1095e+06	4.53436e+06	1.00009e+07	9.24574e+06
FALSE	High	Master Protein	P29622	Kallistatin OS=Homo sapiens (Human) OX=9606 GN=SERPINA4 PE=1 SV=3	SERPINA4	0	FALSE	6.35	6	2	4	2	427	48.5	7.75	39	2	regulation of biological process;transport	extracellular;organelle lumen	enzyme regulator activity	Pf00079	5267	ENSG00000100665.11	SERPINA4	14			Platelet degranulation	4	0.675	0.930401	85.29	478659	264684	77.69	58.18	1.45823e+06	819654	984159	686844	1.50282e+06	499609	458588		176040	77556.1	55559.2	343258	1.16317e+06
FALSE	High	Master Protein Candidate	P23527	Histone H2B type 1-O OS=Homo sapiens (Human) OX=9606 GN=HIST1H2BO PE=1 SV=3	HIST1H2BO	0	FALSE	46.001	27	3	184	1	126	13.9	10.32	3769	3	cell organization and biogenesis;metabolic process	chromosome;cytosol;nucleus	DNA binding;protein binding	Pf00125, Pf00808	8348	ENSG00000274641.1	HIST1H2BO	6	Viral carcinogenesis; Systemic lupus erythematosus; Alcoholism		SIRT1 negatively regulates rRNA expression; Nonhomologous End-Joining (NHEJ); Activation of anterior HOX genes in hindbrain development during early embryogenesis; NoRC negatively regulates rRNA expression; Meiotic synapsis; Transcriptional regulation by small RNAs; Meiotic recombination; PRC2 methylates histones and DNA; Recruitment and ATM-mediated phosphorylation of repair and signaling protei…	77	0.824	0.997412	88.92	405183	462269	76.93	59.55	890276	345667	1.94536e+06	405183	1.2624e+06	379945	551606		152755	202645		346435	285449
FALSE	High	Master Protein	P68032	Actin, alpha cardiac muscle 1 OS=Homo sapiens (Human) OX=9606 GN=ACTC1 PE=1 SV=1	ACTC1	0	FALSE	222.266	64	20	380	2	377	42	5.39	5265	20	cell death;cell organization and biogenesis;cellular component movement;regulation of biological process;response to stimulus	cytoplasm;cytoskeleton;cytosol;membrane	catalytic activity;nucleotide binding;protein binding	Pf00022	70	ENSG00000159251.6	ACTC1	15	Dilated cardiomyopathy; Adrenergic signaling in cardiomyocytes; Cardiac muscle contraction; Hypertrophic cardiomyopathy (HCM)	Cardiac Progenitor Differentiation; Myometrial Relaxation and Contraction Pathways; Striated Muscle Contraction	Striated Muscle Contraction	9	1.49	0.0925585	130.34	937898	1.37418e+06	143.27	195.88	1.33873e+06	769475	1.33371e+07	1.01693e+06	487823	307306	5.08561e+06	1.64872e+06	362608	395178	3.65412e+06		1.39578e+06
FALSE	High	Master Protein Candidate	P0DP08	Immunoglobulin heavy variable 4-38-2 OS=Homo sapiens (Human) OX=9606 GN=IGHV4-38-2 PE=3 SV=1	IGHV4-B; IGHV4-38-2	0.003	FALSE	3.802	8	1	5	1	117	13	9.29	31	1	response to stimulus	extracellular;membrane			28389	ENSG00000275063.1	IGHV4-B; IGHV4-38-2	14				0	0.893	0.986076	65.38	1.07447e+06	1.01471e+06	64.5	46.45	1.0486e+06		2.62715e+06	2.30226e+06		3.86046e+06	1.05073e+06		922449	739392		3.76627e+06	2.17584e+06
FALSE	Medium	Master Protein	P13284	Gamma-interferon-inducible lysosomal thiol reductase OS=Homo sapiens (Human) OX=9606 GN=IFI30 PE=1 SV=3	IFI30	0.03	FALSE	2.053	15	1	3	1	250	27.9	4.88	0	1	metabolic process;regulation of biological process;response to stimulus	cytosol;extracellular;organelle lumen;vacuole	catalytic activity;protein binding	Pf03227	10437	ENSG00000216490.3	IFI30	19	Antigen processing and presentation		MHC class II antigen presentation; Interferon gamma signaling	7	1.086	0.737083	102.55	484708	597207	98.37	52.09	882222	578081	1.02465e+06	484708	248707	273520			387362	78071.7	97122.9	728690
FALSE	High	Master Protein	P07738	Bisphosphoglycerate mutase OS=Homo sapiens (Human) OX=9606 GN=BPGM PE=1 SV=2	BPGM	0	FALSE	46.579	27	7	75	7	259	30	6.54	941	7	metabolic process;regulation of biological process	cytosol	catalytic activity	Pf00300	669	ENSG00000172331.11	BPGM	7	Glycine, serine and threonine metabolism; Glycolysis / Gluconeogenesis; Metabolic pathways		Glycolysis	7	1.029	0.846819	61.21	1.3045e+07	1.2289e+07	32.72	21.14	8.65607e+06	9.14334e+06	7.13182e+06	1.1284e+07	7.67131e+06	1.31947e+07	1.0465e+07	1.36091e+07	1.49638e+07	1.65963e+07	1.57369e+07	1.00128e+07	3.44155e+06
FALSE	High	Master Protein	P59665	Neutrophil defensin 1 OS=Homo sapiens (Human) OX=9606 GN=DEFA1 PE=1 SV=1	DEFA1; DEFA1B	0.003	FALSE	3.787	11	2	57	2	94	10.2	6.99	207	2	cell organization and biogenesis;cellular component movement;defense response;regulation of biological process;response to stimulus;transport	extracellular;organelle lumen		Pf00323, Pf00879	1667; 728358	ENSG00000206047.2; ENSG00000240247.7	DEFA1; DEFA1B	8			Alpha-defensins; Neutrophil degranulation	6	1.094	0.731434	119.04	7.06325e+07	8.2086e+07	138.39	68.74	1.37299e+07	8.67267e+07	1.39949e+08	2.56493e+07	1.91569e+07	3.61053e+07	6.70075e+07	6.39931e+08	2.04747e+07	9.01804e+06	1.06807e+08	1.07818e+08	7.44537e+07
FALSE	High	Master Protein	A0A0C4DH25	Immunoglobulin kappa variable 3D-20 OS=Homo sapiens (Human) OX=9606 GN=IGKV3D-20 PE=3 SV=1	IGKV3D-20	0	FALSE	21.659	28	3	18	1	116	12.5	4.59	886	3	cellular component movement;metabolic process;regulation of biological process;response to stimulus;transport	extracellular;membrane	catalytic activity	Pf00047, Pf07686	28874	ENSG00000211625.2	IGKV3D-20	2			FCERI mediated Ca+2 mobilization; Scavenging of heme from plasma; Classical antibody-mediated complement activation; FCERI mediated MAPK activation; FCERI mediated NF-kB activation; CD22 mediated BCR regulation; Regulation of Complement cascade; Immunoregulatory interactions between a Lymphoid and a non-Lymphoid cell; Cell surface interactions at the vascular wall; FCGR activation; Regulation of …	26	0.783	0.997412	92.27	553302	415028	62.84	62.09	1.27338e+06	877962	984630	318241	571445	286511	407720	164792	545817	278259	242366	1.18759e+06	1.16067e+06
FALSE	High	Master Protein	P02790	Hemopexin OS=Homo sapiens (Human) OX=9606 GN=HPX PE=1 SV=2	HPX	0	FALSE	151.626	35	13	277	13	462	51.6	7.02	5403	13	cellular homeostasis;metabolic process;regulation of biological process;transport	extracellular;organelle lumen	metal ion binding;protein binding;transporter activity	Pf00045	3263	ENSG00000110169.10	HPX	11			Scavenging of heme from plasma	3	0.802	0.997412	84.83	1.14795e+08	1.14581e+08	42.63	38.89	1.06608e+08	1.59585e+08	1.77701e+08	1.73772e+08	1.53065e+08	8.12225e+07	9.53958e+07	2.09507e+08	7.03154e+07	1.35274e+07	1.31708e+08	1.77134e+08	2.01862e+08
FALSE	High	Master Protein	P52790	Hexokinase-3 OS=Homo sapiens (Human) OX=9606 GN=HK3 PE=1 SV=2	HK3	0	FALSE	8.417	2	1	3	1	923	99	5.4	105	1	cellular homeostasis;metabolic process;transport	cytosol;extracellular;mitochondrion;organelle lumen	catalytic activity;nucleotide binding	Pf00349, Pf03727	3101	ENSG00000160883.10	HK3	5	Insulin signaling pathway; HIF-1 signaling pathway; Central carbon metabolism in cancer; Carbon metabolism; Galactose metabolism; Type II diabetes mellitus; Neomycin, kanamycin and gentamicin biosynthesis; Starch and sucrose metabolism; Fructose and mannose metabolism; Glycolysis / Gluconeogenesis; Carbohydrate digestion and absorption; Amino sugar and nucleotide sugar metabolism; Metabolic pathw…	Glycolysis and Gluconeogenesis	Glycolysis; Neutrophil degranulation	21	0.971	0.950529	48.33	491323	502004	44.64	35.14	281480	484870	1.1927e+06	426487				680782	217765		639706	821817
FALSE	High	Master Protein	P02511	Alpha-crystallin B chain OS=Homo sapiens (Human) OX=9606 GN=CRYAB PE=1 SV=2	CRYAB	0.003	FALSE	3.855	6	1	2	1	175	20.1	7.33	41	1	cell death;cell organization and biogenesis;metabolic process;regulation of biological process;response to stimulus	cell surface;cytoplasm;cytoskeleton;cytosol;Golgi;membrane;mitochondrion;nucleus	metal ion binding;protein binding;structural molecule activity	Pf00011, Pf00525	1410	ENSG00000109846.7	CRYAB	11	Longevity regulating pathway - multiple species; Protein processing in endoplasmic reticulum		HSF1-dependent transactivation	6	0.945	0.958256	86.9	289721	279185	71.82	71.14	272793	345161	902413	461254	551209	130788	637766		204495	128866		234761	349522
FALSE	High	Master Protein Candidate	P22392	Nucleoside diphosphate kinase B OS=Homo sapiens (Human) OX=9606 GN=NME2 PE=1 SV=1	NME2; NME1-NME2	0	FALSE	17.644	25	3	30	3	152	17.3	8.41	123	3	cell organization and biogenesis;cellular homeostasis;metabolic process;regulation of biological process;response to stimulus;transport	cytoplasm;cytosol;extracellular;membrane;nucleus;organelle lumen	catalytic activity;DNA binding;metal ion binding;nucleotide binding;protein binding	Pf00334	4831; 654364	ENSG00000243678.11	NME2; NME1-NME2	17	Purine metabolism; Metabolic pathways; Pyrimidine metabolism	Nucleotide Metabolism	Interconversion of nucleotide di- and triphosphates; Neutrophil degranulation	10	0.936	0.965053	71.51	3.31079e+06	2.78028e+06	46.18	45.85	2.83579e+06	3.03591e+06	4.10424e+06	3.43661e+06	5.44582e+06	4.24307e+06	1.31963e+06	264352	3.07496e+06	3.18958e+06	923944	4.04148e+06	3.62646e+06
FALSE	Medium	None	P11217	Glycogen phosphorylase, muscle form OS=Homo sapiens (Human) OX=9606 GN=PYGM PE=1 SV=6	PYGM	0.041	FALSE	1.765	2	1	1	1	842	97	7.03	0	1	metabolic process	cytoplasm;cytosol	catalytic activity;nucleotide binding;protein binding	Pf00343	5837	ENSG00000068976.13	PYGM	11	Insulin signaling pathway; Glucagon signaling pathway; Starch and sucrose metabolism; Metabolic pathways; Insulin resistance	Glycogen Metabolism	Glycogen breakdown (glycogenolysis)	10	100	3.7625e-16			120854		101.3
FALSE	High	Master Protein Candidate	O60282	Kinesin heavy chain isoform 5C OS=Homo sapiens (Human) OX=9606 GN=KIF5C PE=1 SV=1	KIF5C	0.003	FALSE	3.891	1	1	29	1	957	109.4	6.19	69	1	cell organization and biogenesis;cellular component movement;transport	cytoplasm;cytoskeleton	catalytic activity;motor activity;nucleotide binding;protein binding	Pf00225, Pf04156	3800	ENSG00000168280.16	KIF5C	2	Dopaminergic synapse; Endocytosis		Insulin processing	5	0.307	0.000476454	103.36	5.95713e+06	1.8378e+06	81.63	101.58	4.61484e+06	3.62033e+06	1.05453e+07	3.18235e+06	8.34038e+06	2.68796e+06	1.24219e+07	2.86268e+07	1.27343e+06	2.67846e+06	1.10693e+07	4.42281e+06	1.07623e+07
FALSE	High	Master Protein	P08758	Annexin A5 OS=Homo sapiens (Human) OX=9606 GN=ANXA5 PE=1 SV=2	ANXA5	0	FALSE	74.75	37	7	57	7	320	35.9	5.05	1895	7	coagulation;regulation of biological process;response to stimulus;transport	cytoplasm;cytosol;extracellular;membrane	enzyme regulator activity;metal ion binding;protein binding	Pf00191	308	ENSG00000164111.14	ANXA5	4		Apoptosis-related network due to altered Notch3 in ovarian cancer; Simplified Interaction Map Between LOXL4 and Oxidative Stress Pathway; Prostaglandin Synthesis and Regulation	Platelet degranulation	7	0.675	0.930401	90.79	3.5619e+06	1.79718e+06	78.15	79.53	4.9233e+06	6.07138e+06	1.59471e+07	3.06522e+06	8.24166e+06	3.7947e+06	4.30459e+06	389032	1.77406e+06	2.11088e+06	3.34339e+06	1.66504e+06	6.06596e+06
FALSE	High	None	P53675	Clathrin heavy chain 2 OS=Homo sapiens (Human) OX=9606 GN=CLTCL1 PE=1 SV=2	CLTCL1	0	FALSE	5.889	1	1	8	1	1640	186.9	5.85	90	1	cell organization and biogenesis;regulation of biological process;response to stimulus;transport	cytosol;endosome;membrane	protein binding;signal transducer activity;structural molecule activity	Pf00637, Pf01394, Pf04053, Pf09268, Pf13838	8218	ENSG00000070371.15	CLTCL1	22	Lysosome; Endocytosis; Huntington's disease; Endocrine and other factor-regulated calcium reabsorption; Bacterial invasion of epithelial cells; Synaptic vesicle cycle	Synaptic Vesicle Pathway	EPH-ephrin mediated repulsion of cells; Cargo recognition for clathrin-mediated endocytosis; Formation of annular gap junctions	19	0.806	0.997412	95.21	534115	405256	73.28	72.05	288413	830315	1.77611e+06	142591	543369	1.28469e+06	496543	97633.7	162452	525019	291939	290588	465384
FALSE	Medium	Master Protein	P08648	Integrin alpha-5 OS=Homo sapiens (Human) OX=9606 GN=ITGA5 PE=1 SV=2	ITGA5	0.033	FALSE	1.887	1	1	1	1	1049	114.5	5.77	0	1	cell differentiation;cell organization and biogenesis;cellular component movement;regulation of biological process;response to stimulus	cell surface;cytoplasm;endoplasmic reticulum;Golgi;membrane	metal ion binding;protein binding;receptor activity	Pf01839, Pf08441	3678	ENSG00000161638.10	ITGA5	12	Arrhythmogenic right ventricular cardiomyopathy (ARVC); Dilated cardiomyopathy; Hematopoietic cell lineage; MicroRNAs in cancer; Pertussis; Phagosome; Focal adhesion; Proteoglycans in cancer; Regulation of actin cytoskeleton; Bacterial invasion of epithelial cells; ECM-receptor interaction; PI3K-Akt signaling pathway; Hypertrophic cardiomyopathy (HCM); Shigellosis	Integrin-mediated Cell Adhesion; Arrhythmogenic Right Ventricular Cardiomyopathy; Focal Adhesion; Focal Adhesion-PI3K-Akt-mTOR-signaling pathway	RUNX2 regulates genes involved in cell migration; Integrin cell surface interactions; Signal transduction by L1; Elastic fibre formation; Fibronectin matrix formation; Cell surface interactions at the vascular wall	33	1.104	0.696719	100.88	78054.3	106554	83.91	79.4	88724.8	59766.9	78546.4	92355	239774		44829	54962.6	180281	45759.5		178108	73534
FALSE	High	Master Protein	Q14624	Inter-alpha-trypsin inhibitor heavy chain H4 OS=Homo sapiens (Human) OX=9606 GN=ITIH4 PE=1 SV=4	ITIH4	0	FALSE	92.694	23	13	114	13	930	103.3	6.98	1621	13	defense response;metabolic process;regulation of biological process;response to stimulus;transport	cytoplasm;extracellular;membrane;organelle lumen	enzyme regulator activity;protein binding	Pf00092, Pf06668, Pf08487, Pf10138, Pf13444, Pf13519, Pf13768	3700	ENSG00000055955.15	ITIH4	3			Platelet degranulation	4	0.652	0.859586	79.92	1.13423e+07	7.17487e+06	48.37	41.84	2.0298e+07	1.41208e+07	1.63059e+07	1.43287e+07	2.31781e+07	1.0919e+07	8.27101e+06	2.67243e+06	1.2008e+07	3.61955e+06	6.65652e+06	1.33601e+07	1.45366e+07
FALSE	High	Master Protein	P52209	6-phosphogluconate dehydrogenase, decarboxylating OS=Homo sapiens (Human) OX=9606 GN=PGD PE=1 SV=3	PGD	0	FALSE	18.56	10	3	10	3	483	53.1	7.23	312	3	metabolic process	cytoplasm;cytosol;nucleus	catalytic activity	Pf00393, Pf03446	5226	ENSG00000142657.20	PGD	1	Carbon metabolism; Glutathione metabolism; Pentose phosphate pathway; Metabolic pathways	Pentose Phosphate Pathway; NRF2 pathway	Pentose phosphate pathway (hexose monophosphate shunt)	9	0.903	0.983754	75.88	2.09074e+06	1.77442e+06	61.07	66.19	4.02622e+06	3.95216e+06	7.2217e+06	3.29819e+06	4.25904e+06	6.63249e+06	2.14709e+06		2.09074e+06	2.07451e+06	1.17476e+06	2.11806e+06	2.03912e+06
FALSE	High	Master Protein	P0C0L5	Complement C4-B OS=Homo sapiens (Human) OX=9606 GN=C4B_2 PE=1 SV=2	C4B; C4B_2; LOC100293534	0	FALSE	510.88	44	50	825	1	1744	192.6	7.27	13195	50	defense response;metabolic process;regulation of biological process;response to stimulus	extracellular;membrane	catalytic activity;enzyme regulator activity;protein binding	Pf00207, Pf01759, Pf01821, Pf01835, Pf07677, Pf07678, Pf07703, Pf10569, Pf11974, Pf13249	721; 100293534	ENSG00000224389.8; ENSG00000228267.8	C4B; C4B_2; LOC100293534	6; CHR_HSCHR6_MHC_COX_CTG1	Pertussis; Complement and coagulation cascades; Systemic lupus erythematosus; Staphylococcus aureus infection	Allograft Rejection; Oxidative Damage; Complement Activation; Complement and Coagulation Cascades; Sudden Infant Death Syndrome (SIDS) Susceptibility Pathways	Initial triggering of complement; Regulation of Complement cascade; Activation of C3 and C5	15	0.519	0.306989	85.18	3.13518e+06	1.43302e+06	49.66	76.77	2.28998e+06	5.35337e+06	4.57205e+06	2.11403e+06	3.66408e+06	4.93168e+06	4.0981e+06	2.24751e+06	1.24978e+06	1.11975e+06	4.31415e+06	6.51319e+06	2.83554e+06
FALSE	High	Master Protein	P52907	F-actin-capping protein subunit alpha-1 OS=Homo sapiens (Human) OX=9606 GN=CAPZA1 PE=1 SV=3	CAPZA1	0	FALSE	7.67	13	2	3	2	286	32.9	5.69	22	2	cell organization and biogenesis;cellular component movement;coagulation;defense response;regulation of biological process;response to stimulus;transport	cytoplasm;cytoskeleton;cytosol;extracellular	protein binding	Pf01267	829	ENSG00000116489.12	CAPZA1	1	Endocytosis		COPI-independent Golgi-to-ER retrograde traffic; Gene and protein expression by JAK-STAT signaling after Interleukin-12 stimulation; Advanced glycosylation endproduct receptor signaling; Factors involved in megakaryocyte development and platelet production; COPI-mediated anterograde transport; MHC class II antigen presentation; HSP90 chaperone cycle for steroid hormone receptors (SHR); Interleuki…	26	0.924	0.97282	71.14	923248	760844	57.95	57.05	467762	923248	1.81368e+06	434763	290386	630553	503044		619469	425290	2.14643e+06	1.18104e+06	998919
FALSE	High	Master Protein	P62942	Peptidyl-prolyl cis-trans isomerase FKBP1A OS=Homo sapiens (Human) OX=9606 GN=FKBP1A PE=1 SV=2	FKBP1A	0	FALSE	7.569	12	1	6	1	108	11.9	8.16	240	1	cell organization and biogenesis;cell proliferation;cellular homeostasis;metabolic process;regulation of biological process;response to stimulus;transport	cytoplasm;cytosol;endoplasmic reticulum;membrane	catalytic activity;protein binding;signal transducer activity	Pf00254	2280	ENSG00000088832.16	FKBP1A	20		Target Of Rapamycin (TOR) Signaling; Spinal Cord Injury; Calcium Regulation in the Cardiac Cell; TGF-beta Receptor Signaling	TGFBR2 Kinase Domain Mutants in Cancer; TGFBR1 LBD Mutants in Cancer; TGF-beta receptor signaling activates SMADs; TGF-beta receptor signaling in EMT (epithelial to mesenchymal transition); Calcineurin activates NFAT; TGFBR1 KD Mutants in Cancer	22	1.153	0.568176	51.32	1.11698e+06	1.31214e+06	49.84	31.11	1.18406e+06	1.11698e+06	2.76056e+06	1.11262e+06	1.12897e+06	1.51549e+06	1.41191e+06		1.04536e+06	1.1674e+06	847438	572659	669910
FALSE	High	Master Protein	P00918	Carbonic anhydrase 2 OS=Homo sapiens (Human) OX=9606 GN=CA2 PE=1 SV=2	CA2	0	FALSE	142.096	70	13	273	13	260	29.2	7.4	4498	13	cellular homeostasis;metabolic process;regulation of biological process;response to stimulus;transport	cytoplasm;cytosol;membrane	catalytic activity;metal ion binding;protein binding	Pf00194	760	ENSG00000104267.9	CA2	8	Bile secretion; Proximal tubule bicarbonate reclamation; Pancreatic secretion; Gastric acid secretion; Nitrogen metabolism; Collecting duct acid secretion		Reversible hydration of carbon dioxide; Erythrocytes take up carbon dioxide and release oxygen; Erythrocytes take up oxygen and release carbon dioxide	12	1.017	0.859586	77.24	4.30736e+07	4.42676e+07	45.19	31.65	2.47225e+07	4.10444e+07	5.01329e+07	4.49397e+07	2.49186e+07	7.7793e+07	3.18022e+07	2.15874e+07	4.90799e+07	6.58753e+07	4.55948e+07	3.77116e+07	1.45945e+07
FALSE	Medium	Master Protein	B0I1T2	Unconventional myosin-Ig OS=Homo sapiens (Human) OX=9606 GN=MYO1G PE=1 SV=2	MYO1G	0.017	FALSE	2.286	1	1	1	1	1018	116.4	8.73	19	1	cellular component movement;regulation of biological process;response to stimulus;transport	membrane	catalytic activity;motor activity;nucleotide binding;protein binding	Pf00063, Pf06017	64005	ENSG00000136286.14	MYO1G	7				0	0.833	0.997412	90.61	329378	245029	72.75	81.58	465995	673649	760586	216476	1.21324e+06	195440	465276	172858				329378
FALSE	High	None	Q9Y2J2	Band 4.1-like protein 3 OS=Homo sapiens (Human) OX=9606 GN=EPB41L3 PE=1 SV=2	EPB41L3	0	FALSE	5.586	1	1	3	1	1087	120.6	5.19	38	1	cell death;cell organization and biogenesis;regulation of biological process	cytoplasm;cytoskeleton;cytosol;membrane	protein binding;structural molecule activity	Pf00373, Pf04382, Pf05902, Pf08736, Pf09379, Pf09380	23136	ENSG00000082397.17	EPB41L3	18	Tight junction		Neurexins and neuroligins	4	0.874	0.992733	79.93	630246	584415	47.15	67.5		218199	354909	568610		997124		976939	630246	1.10635e+06	929556	1.01825e+06	371333
FALSE	High	None	Q14315	Filamin-C OS=Homo sapiens (Human) OX=9606 GN=FLNC PE=1 SV=3	FLNC	0	FALSE	5.701	0	1	1	0	2725	290.8	5.97	48	1	cell organization and biogenesis	cytoplasm;cytoskeleton;cytosol;membrane	protein binding	Pf00307, Pf00630	2318	ENSG00000128591.15	FLNC	7	MAPK signaling pathway; Focal adhesion; Proteoglycans in cancer; Salmonella infection		Cell-extracellular matrix interactions	7
FALSE	High	Master Protein	Q99497	Protein/nucleic acid deglycase DJ-1 OS=Homo sapiens (Human) OX=9606 GN=PARK7 PE=1 SV=2	PARK7	0	FALSE	49.995	32	5	88	5	189	19.9	6.79	1146	5	cell communication;cell organization and biogenesis;defense response;metabolic process;regulation of biological process;response to stimulus;transport	chromosome;cytoplasm;cytosol;endoplasmic reticulum;membrane;mitochondrion;nucleus;organelle lumen	antioxidant activity;catalytic activity;DNA binding;enzyme regulator activity;metal ion binding;protein binding;RNA binding	Pf01965, Pf13278	11315	ENSG00000116288.12	PARK7	1	Parkinson's disease	Androgen receptor signaling pathway; Synaptic Vesicle Pathway; Parkinsons Disease Pathway		4	1.051	0.784898	63.68	1.03821e+07	9.26479e+06	30.92	21.69	6.72985e+06	7.68951e+06	6.49743e+06	1.0996e+07	8.06048e+06	1.2228e+07	9.32328e+06	1.83067e+07	9.5347e+06	1.37995e+07	1.17831e+07	1.03357e+07	8.0036e+06
FALSE	Medium	Master Protein	P14854	Cytochrome c oxidase subunit 6B1 OS=Homo sapiens (Human) OX=9606 GN=COX6B1 PE=1 SV=2	COX6B1	0.011	FALSE	2.536	31	1	2	1	86	10.2	7.05	0	1	metabolic process;transport	membrane;mitochondrion	catalytic activity;transporter activity	Pf02297	1340	ENSG00000126267.8	COX6B1	19	Huntington's disease; Parkinson's disease; Alzheimer's disease; Oxidative phosphorylation; Non-alcoholic fatty liver disease (NAFLD); Metabolic pathways; Cardiac muscle contraction	Electron Transport Chain	TP53 Regulates Metabolic Genes; Respiratory electron transport	17	1.336	0.210025	94.57	350444	369302	60.28	74.39												258270	109364
FALSE	High	Master Protein	O15144	Actin-related protein 2/3 complex subunit 2 OS=Homo sapiens (Human) OX=9606 GN=ARPC2 PE=1 SV=1	ARPC2	0.006	FALSE	2.957	3	1	3	1	300	34.3	7.36	24	1	cell organization and biogenesis;cellular component movement;regulation of biological process;response to stimulus	cytoplasm;cytoskeleton;cytosol;endosome;membrane	protein binding;structural molecule activity	Pf04045	10109	ENSG00000163466.15	ARPC2	2	Endocytosis; Pathogenic Escherichia coli infection; Salmonella infection; Regulation of actin cytoskeleton; Bacterial invasion of epithelial cells; Fc gamma R-mediated phagocytosis; Shigellosis	Pathogenic Escherichia coli infection	EPHB-mediated forward signaling; Clathrin-mediated endocytosis; RHO GTPases Activate WASPs and WAVEs; Regulation of actin dynamics for phagocytic cup formation	23	0.827	0.997412	62.15	763181	634571	54.37	50.48	676291		1.03113e+06	322407	354250	793684	716881	2.20874e+06	363777	296246	1.14292e+06	766953	789320
FALSE	High	Master Protein	P02748	Complement component C9 OS=Homo sapiens (Human) OX=9606 GN=C9 PE=1 SV=2	C9	0	FALSE	20.173	8	4	17	4	559	63.1	5.59	244	4	cell organization and biogenesis;defense response;metabolic process;regulation of biological process;response to stimulus	cytosol;extracellular;membrane	protein binding	Pf00057, Pf00090, Pf01823	735	ENSG00000113600.10	C9	5	Amoebiasis; Prion diseases; Complement and coagulation cascades; Systemic lupus erythematosus	Allograft Rejection; Complement Activation; Complement and Coagulation Cascades	Terminal pathway of complement; Regulation of Complement cascade	12	0.73	0.974828	103.03	2.30428e+06	1.59231e+06	106.43	107.28	1.23681e+07	3.41208e+06	1.17008e+07	2.51245e+06	4.77391e+06	2.64491e+06	947445	1.09219e+06	800582	686734	362114	1.92079e+06	3.42366e+06
FALSE	High	Master Protein	P27797	Calreticulin OS=Homo sapiens (Human) OX=9606 GN=CALR PE=1 SV=1	CALR	0	FALSE	25.368	15	3	12	3	417	48.1	4.44	104	3	cell differentiation;cell organization and biogenesis;cellular homeostasis;metabolic process;regulation of biological process;response to stimulus;transport	cell surface;cytoplasm;cytosol;endoplasmic reticulum;extracellular;Golgi;membrane;nucleus;organelle lumen	DNA binding;metal ion binding;protein binding;RNA binding	Pf00262	811	ENSG00000179218.13	CALR	19	Chagas disease (American trypanosomiasis); Protein processing in endoplasmic reticulum; HTLV-I infection; Phagosome; Antigen processing and presentation	Androgen receptor signaling pathway; Photodynamic therapy-induced unfolded protein response; Calcium Regulation in the Cardiac Cell	Scavenging by Class F Receptors; Assembly of Viral Components at the Budding Site; ATF6 (ATF6-alpha) activates chaperone genes; Antigen Presentation: Folding, assembly and peptide loading of class I MHC; ER-Phagosome pathway; Calnexin/calreticulin cycle; Scavenging by Class A Receptors	32	0.816	0.999633	56.24	3.62775e+06	2.93374e+06	41.97	45.53	4.44666e+06	2.69067e+06	5.09505e+06	2.09595e+06	5.09368e+06	2.65433e+06	1.5559e+06	3.35405e+06	1.90997e+06	1.79937e+06	4.48104e+06	3.54806e+06	4.73803e+06
FALSE	High	Master Protein	P55001	Microfibrillar-associated protein 2 OS=Homo sapiens (Human) OX=9606 GN=MFAP2 PE=2 SV=1	MFAP2	0	FALSE	5.265	5	1	27	1	183	20.8	4.97	102	1	cell organization and biogenesis	extracellular		Pf05507	4237	ENSG00000117122.13	MFAP2	1		Canonical and Non-canonical Notch signaling	Molecules associated with elastic fibres	4	0.48	0.167784	93.82	2.68141e+06	1.27024e+06	69.8	81.28	2.09938e+06	1.91888e+06	2.68141e+06	1.05092e+06	9.7712e+06	1.03389e+06	3.35949e+06	3.89501e+06	1.20064e+06	1.40803e+06	3.78216e+06	4.55839e+06	3.26009e+06
FALSE	High	Master Protein	P12109	Collagen alpha-1(VI) chain OS=Homo sapiens (Human) OX=9606 GN=COL6A1 PE=1 SV=3	COL6A1	0	FALSE	454.497	44	37	829	37	1028	108.5	5.43	15470	37	cell differentiation;cell organization and biogenesis;metabolic process;response to stimulus	extracellular;membrane;organelle lumen	protein binding	Pf00092, Pf01391, Pf13519	1291	ENSG00000142156.14	COL6A1	21	Protein digestion and absorption; Focal adhesion; ECM-receptor interaction; PI3K-Akt signaling pathway	miRNA targets in ECM and membrane receptors	ECM proteoglycans; Collagen degradation; Integrin cell surface interactions; Assembly of collagen fibrils and other multimeric structures; Collagen chain trimerization; NCAM1 interactions; Signaling by PDGF	21	0.526	0.332678	109.22	3.75237e+08	1.88778e+08	68.48	80.67	5.47647e+08	5.37085e+08	5.20002e+08	2.04211e+08	1.1104e+09	1.66055e+08	6.36297e+08	1.82391e+08	1.61453e+08	2.0572e+08	5.68771e+08	5.01034e+08	1.16961e+09
FALSE	High	Master Protein	P46940	Ras GTPase-activating-like protein IQGAP1 OS=Homo sapiens (Human) OX=9606 GN=IQGAP1 PE=1 SV=1	IQGAP1	0	FALSE	12.161	3	3	11	3	1657	189.1	6.48	66	3	cell growth;regulation of biological process;response to stimulus;transport	cytoplasm;cytoskeleton;cytosol;membrane;nucleus	enzyme regulator activity;metal ion binding;protein binding	Pf00307, Pf00397, Pf00616, Pf03836, Pf11016	8826	ENSG00000140575.12	IQGAP1	15	Proteoglycans in cancer; Adherens junction; Regulation of actin cytoskeleton	VEGFA-VEGFR2 Signaling Pathway; EGF/EGFR Signaling Pathway; Regulation of Actin Cytoskeleton; G13 Signaling Pathway	Signaling by BRAF and RAF fusions; MAP2K and MAPK activation; RHO GTPases activate IQGAPs; Glucagon-like Peptide-1 (GLP1) regulates insulin secretion; Signaling by RAS mutants; Signaling by high-kinase activity BRAF mutants; Signaling by moderate kinase activity BRAF mutants; Nephrin family interactions; Paradoxical activation of RAF signaling by kinase inactive BRAF; Neutrophil degranulation; In…	35	0.785	0.997412	77.49	1.37689e+06	726574	49.75	74.24	939985	1.36022e+06	2.75398e+06	637529	1.35831e+06	509639	1.42714e+06	2.18405e+06	526331	459414	1.85432e+06	1.59971e+06	984717
FALSE	Medium	Master Protein	Q8TAV4	Stomatin-like protein 3 OS=Homo sapiens (Human) OX=9606 GN=STOML3 PE=2 SV=1	STOML3	0.027	FALSE	2.087	2	1	8	1	291	32.1	8.63	101	1	regulation of biological process;response to stimulus;transport	membrane		Pf01145	161003	ENSG00000133115.11	STOML3	13			Stimuli-sensing channels	3	0.927	0.968877	83.73	1.0307e+06	1.20414e+06	57.57	57.78	633000	1.164e+06	1.81567e+06	812514	820002	1.67452e+06	979124	282166	1.44579e+06	2.80572e+06	1.00064e+06	1.0308e+06	639000
FALSE	High	Master Protein	P04114	Apolipoprotein B-100 OS=Homo sapiens (Human) OX=9606 GN=APOB PE=1 SV=2	APOB	0	FALSE	392.98	20	56	401	56	4563	515.3	7.05	5418	56	cell organization and biogenesis;cellular component movement;metabolic process;regulation of biological process;response to stimulus;transport	cytoplasm;cytosol;endoplasmic reticulum;endosome;extracellular;membrane;organelle lumen	protein binding;transporter activity	Pf01347, Pf04286, Pf06448, Pf09172, Pf12491	338		APOB	2	Fat digestion and absorption; Vitamin digestion and absorption	Selenium Micronutrient Network; Vitamin B12 Metabolism; Folate Metabolism; Statin Pathway	Post-translational protein phosphorylation; Cargo recognition for clathrin-mediated endocytosis; Regulation of Insulin-like Growth Factor (IGF) transport and uptake by Insulin-like Growth Factor Binding Proteins (IGFBPs); LDL remodeling; Scavenging by Class H Receptors; VLDL clearance; Retinoid metabolism and transport; Chylomicron remodeling; Scavenging by Class A Receptors; LDL clearance; Plate…	46	0.811	0.999633	85.81	4.28122e+07	3.07012e+07	59.21	51.55	5.3716e+07	5.73307e+07	9.40466e+07	4.2805e+07	7.95416e+07	7.44191e+07	4.48959e+07	9.49194e+06	1.85702e+07	1.00846e+07	1.47755e+07	5.71548e+07	5.17491e+07
FALSE	High	Master Protein	P43652	Afamin OS=Homo sapiens (Human) OX=9606 GN=AFM PE=1 SV=1	AFM	0	FALSE	46.054	23	10	76	10	599	69	5.9	436	10	transport	extracellular		Pf00273	173	ENSG00000079557.4	AFM	4				0	0.742	0.986076	76.4	9.78484e+06	6.94526e+06	47.09	39.63	1.3861e+07	9.93045e+06	1.29692e+07	1.55431e+07	9.06623e+06	7.99813e+06	6.99825e+06	2.41935e+07	5.64419e+06	1.82641e+06	1.74514e+07	1.81475e+07	1.67696e+07
FALSE	High	Master Protein	Q16610	Extracellular matrix protein 1 OS=Homo sapiens (Human) OX=9606 GN=ECM1 PE=1 SV=2	ECM1	0	FALSE	36.412	10	3	73	3	540	60.6	6.71	838	3	defense response;regulation of biological process;response to stimulus;transport	extracellular;organelle lumen	protein binding;signal transducer activity	Pf05782, Pf09770	1893	ENSG00000143369.14	ECM1	1			Platelet degranulation	4	0.696	0.958256	81.7	4.3593e+06	2.78555e+06	60.1	72.33	8.55426e+06	3.17653e+06	4.24119e+06	3.01522e+06	4.55855e+06	2.4136e+06	2.88504e+06	9.36356e+06	2.19648e+06	1.59568e+06	1.3585e+07	4.40649e+06	1.0054e+07
FALSE	High	Master Protein	P46776	60S ribosomal protein L27a OS=Homo sapiens (Human) OX=9606 GN=RPL27A PE=1 SV=2	RPL27A	0	FALSE	6.924	15	1	3	1	148	16.6	11	72	1	cell organization and biogenesis;metabolic process;transport	cytosol;endoplasmic reticulum;membrane;ribosome	protein binding;RNA binding;structural molecule activity	Pf00828	6157	ENSG00000166441.12	RPL27A	11	Ribosome	Cytoplasmic Ribosomal Proteins	Peptide chain elongation; Eukaryotic Translation Termination; Viral mRNA Translation; L13a-mediated translational silencing of Ceruloplasmin expression; Nonsense Mediated Decay (NMD) independent of the Exon Junction Complex (EJC); Selenocysteine synthesis; Nonsense Mediated Decay (NMD) enhanced by the Exon Junction Complex (EJC); GTP hydrolysis and joining of the 60S ribosomal subunit; Major path…	34	0.368	0.0095566	74.54	391175	155759	53.29	53.68		288292	476196		775764							207710	267321
FALSE	High	Master Protein	P60174	Triosephosphate isomerase OS=Homo sapiens (Human) OX=9606 GN=TPI1 PE=1 SV=3	TPI1	0	FALSE	92.216	42	11	167	11	286	30.8	5.92	3054	11	development;metabolic process	cytosol;nucleus	catalytic activity;protein binding	Pf00121	7167	ENSG00000111669.14	TPI1	12	Carbon metabolism; Inositol phosphate metabolism; Fructose and mannose metabolism; Glycolysis / Gluconeogenesis; Biosynthesis of amino acids; Metabolic pathways	Fatty Acid Beta Oxidation; Cori Cycle; Glycolysis and Gluconeogenesis	Gluconeogenesis; Glycolysis	14	0.767	0.997412	71.09	2.16373e+07	1.67259e+07	33.39	30.65	2.45701e+07	2.19062e+07	2.33986e+07	2.19794e+07	3.4609e+07	1.816e+07	1.4789e+07	2.22377e+07	1.58536e+07	1.23837e+07	1.93454e+07	2.152e+07	3.36479e+07
FALSE	High	Master Protein	P68366	Tubulin alpha-4A chain OS=Homo sapiens (Human) OX=9606 GN=TUBA4A PE=1 SV=1	TUBA4A	0	FALSE	53.386	38	9	36	1	448	49.9	5.06	705	9	cell organization and biogenesis;regulation of biological process;transport	cytoplasm;cytoskeleton;cytosol;extracellular	catalytic activity;nucleotide binding;protein binding;structural molecule activity	Pf00091, Pf03953	7277	ENSG00000127824.13	TUBA4A	2	Pathogenic Escherichia coli infection; Gap junction; Phagosome; Apoptosis	Pathogenic Escherichia coli infection; Parkin-Ubiquitin Proteasomal System pathway	COPI-independent Golgi-to-ER retrograde traffic; COPI-dependent Golgi-to-ER retrograde traffic; Carboxyterminal post-translational modifications of tubulin; Regulation of PLK1 Activity at G2/M Transition; Recruitment of NuMA to mitotic centrosomes; Hedgehog 'off' state; Loss of Nlp from mitotic centrosomes; Translocation of GLUT4 to the plasma membrane; Prefoldin mediated transfer of substrate to…	76	0.783	0.997412	99.86	399399	318910	80.35	81.99		290960	673344		218314	370098	662681	1.42832e+06	131779	82806	602967
FALSE	High	None	P30837	Aldehyde dehydrogenase X, mitochondrial OS=Homo sapiens (Human) OX=9606 GN=ALDH1B1 PE=1 SV=3	ALDH1B1	0.008	FALSE	2.774	2	1	2	0	517	57.2	6.8	33	1	metabolic process	mitochondrion;organelle lumen	catalytic activity;nucleotide binding	Pf00171	219		ALDH1B1	9	Fatty acid degradation; Ascorbate and aldarate metabolism; Lysine degradation; Histidine metabolism; beta-Alanine metabolism; Pyruvate metabolism; Glycerolipid metabolism; Glycolysis / Gluconeogenesis; Pentose and glucuronate interconversions; Metabolic pathways; Tryptophan metabolism; Arginine and proline metabolism; Valine, leucine and isoleucine degradation		Ethanol oxidation	17
FALSE	High	Master Protein	P08311	Cathepsin G OS=Homo sapiens (Human) OX=9606 GN=CTSG PE=1 SV=2	CTSG	0	FALSE	57.473	37	7	190	7	255	28.8	11.19	2387	7	cell organization and biogenesis;defense response;metabolic process;regulation of biological process;response to stimulus;transport	cell surface;extracellular;membrane;nucleus;organelle lumen	catalytic activity;protein binding	Pf00089	1511	ENSG00000100448.3	CTSG	14	Lysosome; Amoebiasis; Neuroactive ligand-receptor interaction; Renin-angiotensin system; Systemic lupus erythematosus	ACE Inhibitor Pathway	Activation of Matrix Metalloproteinases; Regulation of Insulin-like Growth Factor (IGF) transport and uptake by Insulin-like Growth Factor Binding Proteins (IGFBPs); Metabolism of Angiotensinogen to Angiotensins; Antimicrobial peptides; Neutrophil degranulation	17	1.109	0.686591	96.79	2.52859e+07	2.39401e+07	62.6	58	1.11277e+07	2.58799e+07	6.43066e+07	1.13013e+07	1.02215e+07	1.58325e+07	2.58318e+07	6.13598e+07	9.68036e+06	5.37682e+06	4.59709e+07	3.0581e+07	2.10018e+07
FALSE	High	Master Protein	P02775	Platelet basic protein OS=Homo sapiens (Human) OX=9606 GN=PPBP PE=1 SV=3	PPBP	0	FALSE	23.109	20	3	66	3	128	13.9	8.79	786	3	cellular component movement;defense response;regulation of biological process;response to stimulus;transport	extracellular;organelle lumen	protein binding;transporter activity	Pf00048	5473	ENSG00000163736.3	PPBP	4	Cytokine-cytokine receptor interaction; Chemokine signaling pathway	Chemokine signaling pathway	Platelet degranulation ; Neutrophil degranulation; Chemokine receptors bind chemokines; G alpha (i) signalling events	18	0.72	0.973651	91.92	8.52129e+06	5.59086e+06	71.37	71.15	2.82862e+06	5.52502e+06	5.97944e+06	5.99477e+06	2.47529e+06	4.17787e+06	2.0579e+07	1.81239e+07	9.10078e+06	3.32064e+06	1.12553e+07	8.90202e+06	2.83996e+07
FALSE	High	Master Protein	Q5TF21	Protein SOGA3 OS=Homo sapiens (Human) OX=9606 GN=SOGA3 PE=3 SV=1	SOGA3	0	FALSE	4.749	3	1	49	1	947	103.1	6.06	35	1	metabolic process;regulation of biological process	membrane		Pf04111, Pf10174, Pf10186, Pf11180, Pf11365	387104	ENSG00000255330.9; ENSG00000214338.10	SOGA3	6				0	0.71	0.965053	99.02	5.45722e+06	3.45894e+06	62.19	83.87	3.71402e+06	4.99574e+06	5.61965e+06	5.65005e+06	8.2671e+06	5.42244e+06	4.86506e+06	5.49222e+06	1.40916e+06	786082	1.36222e+07	9.77315e+06	7.5711e+06
FALSE	High	Master Protein Candidate	Q6FI13	Histone H2A type 2-A OS=Homo sapiens (Human) OX=9606 GN=HIST2H2AA3 PE=1 SV=3	HIST2H2AA4; HIST2H2AA3	0	FALSE	47.116	58	6	109	1	130	14.1	10.9	1912	6	regulation of biological process	chromosome;nucleus	DNA binding;protein binding	Pf00125, Pf00808	723790; 8337	ENSG00000203812.2; ENSG00000272196.2	HIST2H2AA4; HIST2H2AA3	1	Systemic lupus erythematosus; Alcoholism		SIRT1 negatively regulates rRNA expression; UCH proteinases; RMTs methylate histone arginines; Activation of anterior HOX genes in hindbrain development during early embryogenesis; NoRC negatively regulates rRNA expression; Meiotic synapsis; Transcriptional regulation by small RNAs; Meiotic recombination; PRC2 methylates histones and DNA; HDACs deacetylate histones; Formation of the beta-catenin:…	66	0.586	0.645847	145.01	263426	338516	144.89	210.11	2.36317e+06	3.55533e+06	1.05284e+07	2.05036e+06		253956			263426	247377			8.81862e+06
FALSE	High	Master Protein	P30084	Enoyl-CoA hydratase, mitochondrial OS=Homo sapiens (Human) OX=9606 GN=ECHS1 PE=1 SV=4	ECHS1	0	FALSE	14.748	6	1	16	1	290	31.4	8.07	157	1	metabolic process	mitochondrion;organelle lumen	catalytic activity;protein binding	Pf00378, Pf01343	1892	ENSG00000127884.4	ECHS1	10	Butanoate metabolism; Fatty acid degradation; Propanoate metabolism; Carbon metabolism; Lysine degradation; beta-Alanine metabolism; Fatty acid elongation; Metabolic pathways; Tryptophan metabolism; Valine, leucine and isoleucine degradation; Fatty acid metabolism	Fatty Acid Beta Oxidation; Fatty Acid Biosynthesis; Tryptophan metabolism	Beta oxidation of hexanoyl-CoA to butanoyl-CoA; Beta oxidation of butanoyl-CoA to acetyl-CoA; Beta oxidation of decanoyl-CoA to octanoyl-CoA-CoA; Beta oxidation of octanoyl-CoA to hexanoyl-CoA; Beta oxidation of lauroyl-CoA to decanoyl-CoA-CoA	24	0.913	0.974828	94.46	435026	418779	67.77	70.28	217797	391077	961349	276709	550946	161526	617754	1.15596e+06	268851	89771.7	464723	266563	321157
FALSE	Medium	Master Protein	O95336	6-phosphogluconolactonase OS=Homo sapiens (Human) OX=9606 GN=PGLS PE=1 SV=2	PGLS	0.016	FALSE	2.322	4	1	1	1	258	27.5	6.05	0	1	metabolic process	cytoplasm;cytosol	catalytic activity;protein binding	Pf01182	25796	ENSG00000130313.6	PGLS	19	Carbon metabolism; Pentose phosphate pathway; Metabolic pathways	Pentose Phosphate Pathway	Pentose phosphate pathway (hexose monophosphate shunt)	7	0.972	0.950529	50.01	538072	477066	31.9	40.7	338282	403698	649604	464973	345101	696278	412045	819676	589887	363638	889319	525586	255611
FALSE	Medium	Master Protein	Q9H8H3	Methyltransferase-like protein 7A OS=Homo sapiens (Human) OX=9606 GN=METTL7A PE=1 SV=1	METTL7A	0.011	FALSE	2.58	5	1	2	1	244	28.3	8.38	26	1	metabolic process;transport	endoplasmic reticulum;extracellular;membrane	catalytic activity	Pf01209, Pf01739, Pf05148, Pf05175, Pf08241, Pf08242, Pf12847, Pf13489, Pf13649, Pf13659, Pf13847	25840	ENSG00000185432.11	METTL7A	12			Neutrophil degranulation	3	0.537	0.389468	87.22	817658	370886	36.6	71.34	402303	702147	835943		655116		996350	1.32151e+06	399772			1.15627e+06	841119
FALSE	High	Master Protein	P37802	Transgelin-2 OS=Homo sapiens (Human) OX=9606 GN=TAGLN2 PE=1 SV=3	TAGLN2	0	FALSE	30.896	24	3	54	3	199	22.4	8.25	717	3	cell differentiation;transport	cytosol;extracellular	protein binding	Pf00307, Pf00402	8407	ENSG00000158710.14	TAGLN2	1			Platelet degranulation	4	0.698	0.958256	79.53	7.74997e+06	6.19182e+06	52.48	53.86	1.03059e+07	8.80055e+06	1.82586e+07	7.29004e+06	1.77503e+07	7.37745e+06	7.63393e+06	4.49644e+06	6.59635e+06	4.61426e+06	2.66739e+06	6.62668e+06	1.31097e+07
FALSE	High	None	P22492	Histone H1t OS=Homo sapiens (Human) OX=9606 GN=HIST1H1T PE=2 SV=4	HIST1H1T	0	FALSE	21.054	8	3	34	3	207	22	11.71	744	3	cell differentiation;cell organization and biogenesis;development	chromosome;nucleus	DNA binding	Pf00538	3010	ENSG00000187475.5	HIST1H1T	6				0	0.783	0.997412	88.44	2.40434e+06	2.00203e+06	78.67	82.95	1.9392e+06	2.44524e+06	1.22019e+07	1.11566e+06	4.51675e+06	2.67954e+06	3.96036e+06	1.31815e+06	973612	770269	4.63756e+06	2.12976e+06	2.08997e+06
FALSE	High	Master Protein	P07602	Prosaposin OS=Homo sapiens (Human) OX=9606 GN=PSAP PE=1 SV=2	PSAP	0	FALSE	8.258	5	2	6	2	524	58.1	5.17	121	2	cell differentiation;metabolic process;regulation of biological process;response to stimulus;transport	extracellular;membrane;mitochondrion;organelle lumen;vacuole	catalytic activity;enzyme regulator activity;protein binding	Pf02199, Pf03489, Pf05184	5660	ENSG00000197746.13	PSAP	10	Lysosome		Platelet degranulation ; Peptide ligand-binding receptors; Neutrophil degranulation; Glycosphingolipid metabolism	17	0.889	0.987952	102.94	1.83306e+06	1.45845e+06	90.75	76.52	1.51034e+06	1.82845e+06	1.74031e+06	1.42987e+06	1.56661e+06	621320	1.01958e+06	4.43082e+06	2.0258e+06	361224	4.29565e+06	3.10518e+06	2.24155e+06
FALSE	High	Master Protein	P02745	Complement C1q subcomponent subunit A OS=Homo sapiens (Human) OX=9606 GN=C1QA PE=1 SV=2	C1QA	0	FALSE	22.246	20	2	8	2	245	26	9.11	100	2	cell communication;defense response;metabolic process;regulation of biological process;response to stimulus	extracellular;membrane	catalytic activity;protein binding	Pf00229, Pf00386, Pf01391	712	ENSG00000173372.16	C1QA	1	Chagas disease (American trypanosomiasis); Prion diseases; Pertussis; Complement and coagulation cascades; Systemic lupus erythematosus; Staphylococcus aureus infection	Allograft Rejection; Microglia Pathogen Phagocytosis Pathway; Oxidative Damage; Complement Activation; Complement and Coagulation Cascades	Regulation of Complement cascade; Classical antibody-mediated complement activation	18	0.808	0.999633	100.86	1.68078e+06	1.28862e+06	80.89	49.82	7.51073e+06	1.68078e+06	4.31792e+06	2.62716e+06	6.37178e+06	2.67847e+06	1.2067e+06		1.36668e+06	1.1148e+06	745196	2.06509e+06	5.15348e+06
FALSE	High	Master Protein Candidate	P59666	Neutrophil defensin 3 OS=Homo sapiens (Human) OX=9606 GN=DEFA3 PE=1 SV=1	DEFA3	0.003	FALSE	3.787	11	2	57	2	94	10.2	5.99	207	2	defense response;regulation of biological process;response to stimulus	extracellular;organelle lumen	protein binding	Pf00323, Pf00879	1668	ENSG00000239839.6	DEFA3	8	Transcriptional misregulation in cancer		Alpha-defensins	6	1.094	0.731434	119.04	7.06325e+07	8.2086e+07	138.39	68.74	1.37299e+07	8.67267e+07	1.39949e+08	2.56493e+07	1.91569e+07	3.61053e+07	6.70075e+07	6.39931e+08	2.04747e+07	9.01804e+06	1.06807e+08	1.07818e+08	7.44537e+07
FALSE	High	Master Protein	P14649	Myosin light chain 6B OS=Homo sapiens (Human) OX=9606 GN=MYL6B PE=1 SV=1	MYL6B	0	FALSE	9.926	17	2	17	1	208	22.8	5.73	158	2	cellular component movement	cytosol	catalytic activity;metal ion binding;motor activity;protein binding;structural molecule activity	Pf13405, Pf13499	140465	ENSG00000196465.10	MYL6B	12	Vascular smooth muscle contraction; Oxytocin signaling pathway		Smooth Muscle Contraction	4	1.453	0.117367	68.2	88238.6	125820	34.29	91.29		90673.9		66140.9		90327.2			67561.3		139774	54463.7
FALSE	High	Master Protein	P06753	Tropomyosin alpha-3 chain OS=Homo sapiens (Human) OX=9606 GN=TPM3 PE=1 SV=2	TPM3	0	FALSE	78.272	39	11	47	6	285	32.9	4.72	463	11	cell organization and biogenesis;cellular component movement	cytoplasm;cytoskeleton;cytosol	protein binding;structural molecule activity	Pf00261, Pf12718	7170	ENSG00000143549.19	TPM3	1	Dilated cardiomyopathy; Pathways in cancer; Adrenergic signaling in cardiomyocytes; Thyroid cancer; Cardiac muscle contraction; Hypertrophic cardiomyopathy (HCM)	Striated Muscle Contraction	Smooth Muscle Contraction; Striated Muscle Contraction	10	1.161	0.550985	86.78	2.66884e+06	2.37957e+06	72.64	214.31	2.72372e+06	1.70476e+06	3.70791e+06	4.50205e+06	2.61507e+06	8.86831e+06	3.78136e+06	1.24107e+06	2.38967e+06	8.61486e+06	926347	1.42349e+06	1.42457e+06
FALSE	High	Master Protein	Q6NZI2	Caveolae-associated protein 1 OS=Homo sapiens (Human) OX=9606 GN=CAVIN1 PE=1 SV=1	PTRF; CAVIN1	0	FALSE	7.151	8	2	3	2	390	43.5	5.6	35	2	metabolic process;regulation of biological process	cytoplasm;cytosol;endoplasmic reticulum;membrane;mitochondrion;nucleus	protein binding;RNA binding	Pf15237	284119	ENSG00000177469.12	PTRF; CAVIN1	17			RNA Polymerase I Transcription Termination	3	1.614	0.0400475	91.88	222976	326400	109.85	65.39	1.1318e+06	110117	116831	841971	1.77188e+06	86798.1	112692		222976	176129			521316
FALSE	High	Master Protein	P05556	Integrin beta-1 OS=Homo sapiens (Human) OX=9606 GN=ITGB1 PE=1 SV=2	ITGB1	0.006	FALSE	3.051	1	1	1	1	798	88.4	5.39	32	1	cell differentiation;cell growth;cell organization and biogenesis;cellular component movement;defense response;metabolic process;regulation of biological process;response to stimulus;transport	cell surface;cytoplasm;endosome;membrane	enzyme regulator activity;metal ion binding;protein binding;receptor activity;signal transducer activity	Pf00362, Pf07965, Pf08725	3688	ENSG00000150093.18	ITGB1	10	Arrhythmogenic right ventricular cardiomyopathy (ARVC); Pathogenic Escherichia coli infection; Dilated cardiomyopathy; Leishmaniasis; Rap1 signaling pathway; Cell adhesion molecules (CAMs); Pathways in cancer; Pertussis; Toxoplasmosis; Phagosome; Focal adhesion; Proteoglycans in cancer; Regulation of actin cytoskeleton; Leukocyte transendothelial migration; Bacterial invasion of epithelial cells;…	Integrin-mediated Cell Adhesion; Prolactin Signaling Pathway; Neural Crest Differentiation; Arrhythmogenic Right Ventricular Cardiomyopathy; Pathogenic Escherichia coli infection; Primary Focal Segmental Glomerulosclerosis FSGS; Focal Adhesion; Signaling of Hepatocyte Growth Factor Receptor; Rac1/Pak1/p38/MMP-2 pathway; TGF-beta Signaling Pathway; Factors and pathways affecting insulin-like growt…	Integrin cell surface interactions; Signal transduction by L1; Basigin interactions; MET activates PTK2 signaling; Molecules associated with elastic fibres; Platelet Adhesion to exposed collagen; Syndecan interactions; CHL1 interactions; ECM proteoglycans; Laminin interactions; Localization of the PINCH-ILK-PARVIN complex to focal adhesions; Immunoregulatory interactions between a Lymphoid and a …	74	1.381	0.167687	63.95	184707	263982	57.88	30.5		182117	275526	172517	196264	97610.9	213637	515333	106944	61138.6			185148
FALSE	High	Master Protein	P32119	Peroxiredoxin-2 OS=Homo sapiens (Human) OX=9606 GN=PRDX2 PE=1 SV=5	PRDX2	0	FALSE	360.308	74	20	846	19	198	21.9	5.97	21089	20	cell communication;cellular homeostasis;metabolic process;regulation of biological process;response to stimulus	cytoplasm;cytosol;membrane	antioxidant activity;catalytic activity;protein binding	Pf00578, Pf08534, Pf10417	7001	ENSG00000167815.11	PRDX2	19		Selenium Micronutrient Network	TP53 Regulates Metabolic Genes; Deregulated CDK5 triggers multiple neurodegenerative pathways in Alzheimer's disease models; Detoxification of Reactive Oxygen Species	12	1.126	0.649224	78.38	3.50695e+08	3.30994e+08	30.59	23.01	2.16616e+08	2.66353e+08	2.24581e+08	3.70181e+08	2.05337e+08	4.42512e+08	2.73042e+08	2.572e+08	3.28665e+08	3.53722e+08	3.99219e+08	2.90688e+08	1.72876e+08
FALSE	High	Master Protein	Q15286	Ras-related protein Rab-35 OS=Homo sapiens (Human) OX=9606 GN=RAB35 PE=1 SV=1	RAB35	0.006	FALSE	3.152	5	1	2	1	201	23	8.29	23	1	cell organization and biogenesis;regulation of biological process;response to stimulus;transport	cytosol;endosome;membrane;mitochondrion	catalytic activity;nucleotide binding;protein binding	Pf00006, Pf00025, Pf00071, Pf00735, Pf01926, Pf04670, Pf08477, Pf13191	11021	ENSG00000111737.11	RAB35	12	Endocytosis		TBC/RABGAPs; RAB GEFs exchange GTP for GDP on RABs; RAB geranylgeranylation	9	1.002	0.875239	74.91	322824	344428	62.34	68.21	188942	319209	856400	205737	292387				182696	206753	644440		326481
FALSE	High	Master Protein	P01703	Immunoglobulin lambda variable 1-40 OS=Homo sapiens (Human) OX=9606 GN=IGLV1-40 PE=1 SV=2	IGLV1-40	0	FALSE	15.2	25	1	4	1	118	12.3	5.74	167	1	cellular component movement;metabolic process;regulation of biological process;response to stimulus;transport	extracellular;membrane	catalytic activity	Pf07686	28825	ENSG00000211653.2; ENSG00000274575.2	IGLV1-40	22; CHR_HSCHR22_1_CTG3			FCERI mediated Ca+2 mobilization; Scavenging of heme from plasma; Classical antibody-mediated complement activation; FCERI mediated MAPK activation; FCERI mediated NF-kB activation; CD22 mediated BCR regulation; Regulation of Complement cascade; Immunoregulatory interactions between a Lymphoid and a non-Lymphoid cell; Cell surface interactions at the vascular wall; FCGR activation; Regulation of …	26	0.575	0.568176	59.4	2.55199e+06	1.02075e+06	30.73	51.01	2.8058e+06		1.84962e+06				1.45185e+06					3.12478e+06	2.55199e+06
FALSE	Medium	None	Q14195	Dihydropyrimidinase-related protein 3 OS=Homo sapiens (Human) OX=9606 GN=DPYSL3 PE=1 SV=1	DPYSL3	0.014	FALSE	2.373	3	1	2	1	570	61.9	6.49	0	1	cell organization and biogenesis;regulation of biological process;response to stimulus	cytoplasm;cytosol	catalytic activity;protein binding	Pf01979, Pf04909, Pf13147, Pf13594	1809	ENSG00000113657.12	DPYSL3	5			CRMPs in Sema3A signaling	4	0.766	0.997412	94.49	526403	414810	67.08	33.54		528256			1.34042e+06	524556				196372		316593	1.02938e+06
FALSE	High	Master Protein	P00488	Coagulation factor XIII A chain OS=Homo sapiens (Human) OX=9606 GN=F13A1 PE=1 SV=4	F13A1	0	FALSE	11.438	4	2	10	2	732	83.2	6.09	128	2	coagulation;metabolic process;response to stimulus;transport	cytoplasm;extracellular;organelle lumen	catalytic activity;metal ion binding	Pf00868, Pf00927, Pf01841	2162		F13A1	6	Complement and coagulation cascades		Platelet degranulation ; Interleukin-4 and 13 signaling; Common Pathway of Fibrin Clot Formation	11	0.849	0.997412	93.78	377748	271234	72.2	66.2	1.46233e+06	297034	1.08374e+06	237718	692489	395218	140847		328144	143821	310874	270687	495611
FALSE	High	Master Protein	P50454	Serpin H1 OS=Homo sapiens (Human) OX=9606 GN=SERPINH1 PE=1 SV=2	SERPINH1	0	FALSE	14.151	10	3	9	3	418	46.4	8.69	143	3	cell organization and biogenesis;metabolic process;regulation of biological process;response to stimulus	cytoplasm;endoplasmic reticulum;membrane;organelle lumen	enzyme regulator activity;protein binding;RNA binding	Pf00079	871	ENSG00000149257.13	SERPINH1	11		Endochondral Ossification	Collagen biosynthesis and modifying enzymes	4	0.595	0.686591	95.95	778918	254539	111.26	120.13	775244	1.12337e+06	782610		770044	44050.7		42446.9		1.04069e+06		28339.6	1.92153e+06
FALSE	High	Master Protein	P27348	14-3-3 protein theta OS=Homo sapiens (Human) OX=9606 GN=YWHAQ PE=1 SV=1	YWHAQ	0	FALSE	10.972	11	3	16	1	245	27.7	4.78	163	3	cell organization and biogenesis;regulation of biological process;response to stimulus;transport	cytoplasm;cytosol;membrane;mitochondrion	protein binding	Pf00244	10971	ENSG00000134308.13	YWHAQ	2	Viral carcinogenesis; Pathogenic Escherichia coli infection; Hepatitis B; Epstein-Barr virus infection; Hippo signaling pathway; Oocyte meiosis; Cell cycle; PI3K-Akt signaling pathway	Cell Cycle; Pathogenic Escherichia coli infection; Primary Focal Segmental Glomerulosclerosis FSGS; IL-3 Signaling Pathway; Myometrial Relaxation and Contraction Pathways; Calcium Regulation in the Cardiac Cell; Sudden Infant Death Syndrome (SIDS) Susceptibility Pathways	Translocation of GLUT4 to the plasma membrane; Chk1/Chk2(Cds1) mediated inactivation of Cyclin B:Cdk1 complex; TP53 Regulates Metabolic Genes; Activation of BAD and translocation to mitochondria ; RHO GTPases activate PKNs	37	0.491	0.202403	93.05	767017	413411	72.26	80.68	257661	532241	1.17693e+06	349732		536794	803463	3.08528e+06	306705	318264	1.70688e+06		1.43759e+06
FALSE	High	Master Protein	Q99972	Myocilin OS=Homo sapiens (Human) OX=9606 GN=MYOC PE=1 SV=2	MYOC	0	FALSE	46.783	13	4	49	4	504	56.9	5.54	912	4	cell differentiation;cell organization and biogenesis;metabolic process;regulation of biological process;response to stimulus;transport	cytoplasm;endoplasmic reticulum;extracellular;Golgi;membrane;mitochondrion	catalytic activity;metal ion binding;motor activity;protein binding	Pf00769, Pf01576, Pf02191, Pf04111, Pf04156, Pf06156, Pf06657, Pf07926, Pf08614, Pf10473, Pf11559, Pf12128, Pf12718, Pf13514	4653	ENSG00000034971.16	MYOC	1				0	0.953	0.958256	107.03	3.04074e+06	2.05083e+06	108.99	115.08	5.74297e+06	2.18778e+06	2.29308e+07	7.02435e+06	1.53286e+06	3.6815e+06	7.5347e+06	1.08712e+06	1.54792e+06	781087	3.05123e+06	6.39965e+06	2.79956e+06
FALSE	High	Master Protein	P05387	60S acidic ribosomal protein P2 OS=Homo sapiens (Human) OX=9606 GN=RPLP2 PE=1 SV=1	RPLP2	0	FALSE	12.651	30	2	5	2	115	11.7	4.54	108	2	cell organization and biogenesis;metabolic process;transport	cytosol;membrane;ribosome	protein binding;structural molecule activity	Pf00428	6181	ENSG00000177600.8	RPLP2	11	Ribosome	Cytoplasmic Ribosomal Proteins	Peptide chain elongation; Eukaryotic Translation Termination; Viral mRNA Translation; L13a-mediated translational silencing of Ceruloplasmin expression; Nonsense Mediated Decay (NMD) independent of the Exon Junction Complex (EJC); Selenocysteine synthesis; Nonsense Mediated Decay (NMD) enhanced by the Exon Junction Complex (EJC); GTP hydrolysis and joining of the 60S ribosomal subunit; Major path…	34	0.59	0.656289	86.84	339799	263508	79.33	90.89	97513.7	665846	1.30961e+06	272335	891099	147136	238056		310959	264102	193595	371312	416636
FALSE	High	Master Protein	P01764	Immunoglobulin heavy variable 3-23 OS=Homo sapiens (Human) OX=9606 GN=IGHV3-23 PE=1 SV=2	IGHV3-23	0	FALSE	7.135	32	1	1	1	117	12.6	8.28	26	1	cell organization and biogenesis;cellular component movement;defense response;metabolic process;regulation of biological process;response to stimulus;transport	extracellular;membrane	catalytic activity;protein binding		28442	ENSG00000281962.1; ENSG00000211949.3	IGHV3-23	14; CHR_HSCHR14_3_CTG1			FCERI mediated Ca+2 mobilization; Scavenging of heme from plasma; Classical antibody-mediated complement activation; FCERI mediated MAPK activation; FCERI mediated NF-kB activation; CD22 mediated BCR regulation; Regulation of Complement cascade; Immunoregulatory interactions between a Lymphoid and a non-Lymphoid cell; Cell surface interactions at the vascular wall; FCGR activation; Regulation of …	26	0.363	0.00819106	99.51	568315	206352	78.22	6.04				203191							186845	1.554e+06	1.12493e+06
FALSE	High	Master Protein	P60981	Destrin OS=Homo sapiens (Human) OX=9606 GN=DSTN PE=1 SV=3	DSTN	0	FALSE	4.899	10	1	1	1	165	18.5	7.85	29	1	cell organization and biogenesis;regulation of biological process	cytoplasm;cytoskeleton	protein binding	Pf00241	11034	ENSG00000125868.15	DSTN	20		Androgen receptor signaling pathway		1	0.604	0.724687	88.28	284710	182164	58.98	66.67	424954	308625	936023		479262		266146	154056			173244	198865	413168
FALSE	High	Master Protein	Q9H299	SH3 domain-binding glutamic acid-rich-like protein 3 OS=Homo sapiens (Human) OX=9606 GN=SH3BGRL3 PE=1 SV=1	SH3BGRL3	0.004	FALSE	3.412	11	1	1	1	93	10.4	4.93	30	1	cellular homeostasis;metabolic process;regulation of biological process	cytoplasm;nucleus	catalytic activity	Pf00462, Pf04908	83442	ENSG00000142669.14	SH3BGRL3	1				0	0.844	0.997412	57.21	469126	363309	46.5	39.5	355803	272938	1.11926e+06		512753	544969	291050		429211	240349		398728
FALSE	High	Master Protein Candidate	P68036	Ubiquitin-conjugating enzyme E2 L3 OS=Homo sapiens (Human) OX=9606 GN=UBE2L3 PE=1 SV=1	UBE2L3	0	FALSE	15.305	12	1	17	1	154	17.9	8.51	245	1	cell proliferation;metabolic process;regulation of biological process;response to stimulus	cytoplasm;cytosol;nucleus	catalytic activity;enzyme regulator activity;nucleotide binding;protein binding;RNA binding	Pf00179	7332	ENSG00000185651.14	UBE2L3	22	Ubiquitin mediated proteolysis; Parkinson's disease	Parkin-Ubiquitin Proteasomal System pathway; Parkinsons Disease Pathway	Synthesis of active ubiquitin: roles of E1 and E2 enzymes; E3 ubiquitin ligases ubiquitinate target proteins; Antigen processing: Ubiquitination & Proteasome degradation	13	0.771	0.997412	51.34	1.45282e+06	1.17408e+06	24.16	42.13	1.29696e+06	1.59327e+06	1.47518e+06	1.39341e+06	1.26801e+06	1.24322e+06	1.33867e+06	1.44162e+06	1.26318e+06	1.06215e+06	1.4641e+06	1.6284e+06	973068
FALSE	High	Master Protein	P62879	Guanine nucleotide-binding protein G(I)/G(S)/G(T) subunit beta-2 OS=Homo sapiens (Human) OX=9606 GN=GNB2 PE=1 SV=3	GNB2	0	FALSE	14.033	13	2	5	1	340	37.3	6	168	2	metabolic process;regulation of biological process;response to stimulus	cytoplasm;cytosol;membrane	catalytic activity;protein binding;signal transducer activity	Pf00400	2783	ENSG00000172354.9	GNB2	7	Dopaminergic synapse; Serotonergic synapse; Glutamatergic synapse; Circadian entrainment; Morphine addiction; Pathways in cancer; Retrograde endocannabinoid signaling; GABAergic synapse; Alcoholism; Ras signaling pathway; Chemokine signaling pathway; Cholinergic synapse; PI3K-Akt signaling pathway	Corticotropin-releasing hormone signaling pathway; Myometrial Relaxation and Contraction Pathways; G Protein Signaling Pathways; Chemokine signaling pathway; Focal Adhesion-PI3K-Akt-mTOR-signaling pathway; Calcium Regulation in the Cardiac Cell	G alpha (z) signalling events; Activation of G protein gated Potassium channels; Cooperation of PDCL (PhLP1) and TRiC/CCT in G-protein beta folding; Glucagon-type ligand receptors; Thromboxane signalling through TP receptor; ADP signalling through P2Y purinoceptor 1; G beta:gamma signalling through PI3Kgamma; Vasopressin regulates renal water homeostasis via Aquaporins; G-protein activation; Inhi…	74	1.068	0.775842	64.15	429602	487860	43.69	41.55	622839	798404	484521	432021	712457	427196	259735		423651	311476	197894	541459	812771
FALSE	High	None	Q9BVA1	Tubulin beta-2B chain OS=Homo sapiens (Human) OX=9606 GN=TUBB2B PE=1 SV=1	TUBB2B	0	FALSE	65.08	21	7	105	5	445	49.9	4.89	1184	7	cell organization and biogenesis;cellular component movement;regulation of biological process	cytoplasm;cytoskeleton;nucleus	catalytic activity;nucleotide binding;protein binding;structural molecule activity	Pf00091, Pf03953, Pf10644	347733	ENSG00000137285.9	TUBB2B	6	Pathogenic Escherichia coli infection; Gap junction; Phagosome	Pathogenic Escherichia coli infection; Parkin-Ubiquitin Proteasomal System pathway	COPI-independent Golgi-to-ER retrograde traffic; COPI-dependent Golgi-to-ER retrograde traffic; Carboxyterminal post-translational modifications of tubulin; Recruitment of NuMA to mitotic centrosomes; Hedgehog 'off' state; Translocation of GLUT4 to the plasma membrane; Prefoldin mediated transfer of substrate to CCT/TriC; Microtubule-dependent trafficking of connexons from Golgi to the plasma mem…	65	0.61	0.737083	84.08	6.68932e+06	3.97171e+06	55.13	49.9	7.81354e+06	1.18483e+07	1.33709e+07	4.2636e+06	1.14447e+07	5.00053e+06	7.17583e+06	3.11734e+06	3.85345e+06	3.65973e+06	1.712e+06	4.91096e+06	7.10396e+06
FALSE	Medium	None	P62258	14-3-3 protein epsilon OS=Homo sapiens (Human) OX=9606 GN=YWHAE PE=1 SV=1	YWHAE	0.031	FALSE	1.914	3	1	3	0	255	29.2	4.74	31	1	cell organization and biogenesis;cellular component movement;cellular homeostasis;metabolic process;regulation of biological process;response to stimulus;transport	cytoplasm;cytosol;membrane;mitochondrion;nucleus	protein binding;RNA binding	Pf00244	7531	ENSG00000108953.16; ENSG00000274474.3	YWHAE	17; CHR_HSCHR17_2_CTG2	Viral carcinogenesis; Epstein-Barr virus infection; Neurotrophin signaling pathway; Hippo signaling pathway; Oocyte meiosis; Cell cycle; PI3K-Akt signaling pathway	Cell Cycle; Myometrial Relaxation and Contraction Pathways; VEGFA-VEGFR2 Signaling Pathway; Calcium Regulation in the Cardiac Cell; Sudden Infant Death Syndrome (SIDS) Susceptibility Pathways	Regulation of PLK1 Activity at G2/M Transition; Recruitment of NuMA to mitotic centrosomes; Loss of Nlp from mitotic centrosomes; NADE modulates death signalling; Translocation of GLUT4 to the plasma membrane; Deregulated CDK5 triggers multiple neurodegenerative pathways in Alzheimer's disease models; Chk1/Chk2(Cds1) mediated inactivation of Cyclin B:Cdk1 complex; Signaling by Hippo; AURKA Activa…	65
FALSE	High	Master Protein	P04040	Catalase OS=Homo sapiens (Human) OX=9606 GN=CAT PE=1 SV=3	CAT	0	FALSE	267.972	50	24	467	24	527	59.7	7.39	8954	24	cell differentiation;cell organization and biogenesis;metabolic process;regulation of biological process;response to stimulus;transport	cytosol;endoplasmic reticulum;extracellular;Golgi;membrane;mitochondrion;organelle lumen;vacuole	antioxidant activity;catalytic activity;metal ion binding;nucleotide binding;protein binding	Pf00199, Pf06628	847	ENSG00000121691.4	CAT	11	Peroxisome; Longevity regulating pathway - multiple species; Carbon metabolism; FoxO signaling pathway; Amyotrophic lateral sclerosis (ALS); Glyoxylate and dicarboxylate metabolism; Tryptophan metabolism; Longevity regulating pathway	Selenium Micronutrient Network; Folate Metabolism; Amyotrophic lateral sclerosis (ALS); Oxidative Stress; Tryptophan metabolism; DNA Damage Response (only ATM dependent)	Neutrophil degranulation; Detoxification of Reactive Oxygen Species	20	0.975	0.950529	78.68	7.26973e+07	7.0149e+07	41.33	29.37	5.22076e+07	5.57707e+07	5.64817e+07	8.7199e+07	3.91187e+07	1.54082e+08	4.91368e+07	8.77459e+07	1.03264e+08	1.21857e+08	9.57939e+07	6.30942e+07	2.63203e+07
FALSE	High	Master Protein	Q07065	Cytoskeleton-associated protein 4 OS=Homo sapiens (Human) OX=9606 GN=CKAP4 PE=1 SV=2	CKAP4	0.001	FALSE	4.471	2	1	3	1	602	66	5.92	22	1	metabolic process;transport	cytoplasm;cytoskeleton;cytosol;endoplasmic reticulum;membrane;organelle lumen	RNA binding	Pf13166	10970	ENSG00000136026.13	CKAP4	12	Protein processing in endoplasmic reticulum		Post-translational protein phosphorylation; Regulation of Insulin-like Growth Factor (IGF) transport and uptake by Insulin-like Growth Factor Binding Proteins (IGFBPs); Surfactant metabolism; Neutrophil degranulation	9	0.599	0.689653	91.8	315861	183866	76.08	51.74	576403	315861	341437		112757	232676	180539		130237	217698			545016
FALSE	High	Master Protein	O43866	CD5 antigen-like OS=Homo sapiens (Human) OX=9606 GN=CD5L PE=1 SV=1	CD5L	0	FALSE	34.188	16	4	57	4	347	38.1	5.47	757	4	cell death;defense response;response to stimulus;transport	cytoplasm;extracellular;membrane	receptor activity	Pf00530, Pf15494	922	ENSG00000073754.5	CD5L	1				0	0.77	0.997412	92.6	6.4164e+06	5.0871e+06	66.33	68.14	5.44628e+06	3.28262e+06	1.8287e+06	1.81653e+06	2.82079e+06	3.23018e+06	1.10378e+07	9.50195e+06	8.24605e+06	1.4119e+06	8.10803e+06	1.49708e+07	1.25798e+07
FALSE	High	Master Protein Candidate	P01824	Immunoglobulin heavy variable 4-39 OS=Homo sapiens (Human) OX=9606 GN=IGHV4-39 PE=1 SV=2	IGHV4-39	0.003	FALSE	3.802	7	1	5	1	125	13.9	9.26	31	1	cellular component movement;metabolic process;regulation of biological process;response to stimulus;transport	extracellular;membrane	catalytic activity;protein binding		28394	ENSG00000211959.2; ENSG00000282579.1	IGHV4-39	14; CHR_HSCHR14_3_CTG1			FCERI mediated Ca+2 mobilization; Scavenging of heme from plasma; Classical antibody-mediated complement activation; FCERI mediated MAPK activation; FCERI mediated NF-kB activation; CD22 mediated BCR regulation; Regulation of Complement cascade; Immunoregulatory interactions between a Lymphoid and a non-Lymphoid cell; Cell surface interactions at the vascular wall; FCGR activation; Regulation of …	26	0.893	0.986076	65.38	1.07447e+06	1.01471e+06	64.5	46.45	1.0486e+06		2.62715e+06	2.30226e+06		3.86046e+06	1.05073e+06		922449	739392		3.76627e+06	2.17584e+06
FALSE	High	Master Protein	P11678	Eosinophil peroxidase OS=Homo sapiens (Human) OX=9606 GN=EPX PE=1 SV=2	EPX	0.001	FALSE	4.358	3	2	3	1	715	81	10.29	29	2	cellular component movement;defense response;metabolic process;regulation of biological process;response to stimulus;transport	extracellular;organelle lumen	antioxidant activity;catalytic activity;metal ion binding	Pf03098	8288	ENSG00000121053.5	EPX	17	Asthma		Neutrophil degranulation	4	0.872	0.992733	81.14	501505	442311	64.56	74.79	638560	303688	662828	444524	238325	742167	490468	1.41495e+06		180714	178046	213025	512790
FALSE	High	None	P68371	Tubulin beta-4B chain OS=Homo sapiens (Human) OX=9606 GN=TUBB4B PE=1 SV=1	TUBB4B	0	FALSE	62.377	18	6	96	2	445	49.8	4.89	1342	6	cell organization and biogenesis;cellular component movement;defense response;regulation of biological process;response to stimulus;transport	cytoplasm;cytoskeleton;cytosol;extracellular;nucleus;organelle lumen	catalytic activity;nucleotide binding;protein binding;RNA binding;structural molecule activity	Pf00091, Pf03953, Pf10644	10383	ENSG00000188229.5	TUBB4B	9	Pathogenic Escherichia coli infection; Gap junction; Phagosome	Pathogenic Escherichia coli infection; Parkin-Ubiquitin Proteasomal System pathway	COPI-independent Golgi-to-ER retrograde traffic; COPI-dependent Golgi-to-ER retrograde traffic; Carboxyterminal post-translational modifications of tubulin; Regulation of PLK1 Activity at G2/M Transition; Recruitment of NuMA to mitotic centrosomes; Hedgehog 'off' state; Loss of Nlp from mitotic centrosomes; Translocation of GLUT4 to the plasma membrane; Prefoldin mediated transfer of substrate to…	74	0.548	0.439516	86.75	1.38702e+06	1.11867e+06	90.89	66.45	3.09195e+06	3.84231e+06	7.10745e+06	1.42442e+06	4.40826e+06	2.44881e+06	1.3286e+06	233225	1.12285e+06	1.3506e+06		436464	1.53853e+06
FALSE	High	Master Protein	P05062	Fructose-bisphosphate aldolase B OS=Homo sapiens (Human) OX=9606 GN=ALDOB PE=1 SV=2	ALDOB	0	FALSE	4.899	7	1	1	1	364	39.4	7.87	34	1	cell organization and biogenesis;metabolic process;regulation of biological process	cytoplasm;cytoskeleton;cytosol	catalytic activity;protein binding	Pf00274	229	ENSG00000136872.17	ALDOB	9	Carbon metabolism; Fructose and mannose metabolism; Pentose phosphate pathway; Glycolysis / Gluconeogenesis; Biosynthesis of amino acids; Metabolic pathways	Glycolysis and Gluconeogenesis; Polyol Pathway	Gluconeogenesis; Glycolysis; Fructose catabolism; Hereditary fructose intolerance	19	1.336	0.210025	52.57	534536	735003	34.23	40.64	166446	306577	535453	382837	329936	644760	412329	452092	510705	353423	579405	438074	615784
FALSE	High	Master Protein	P36955	Pigment epithelium-derived factor OS=Homo sapiens (Human) OX=9606 GN=SERPINF1 PE=1 SV=4	SERPINF1	0	FALSE	47.948	30	7	32	7	418	46.3	6.38	344	7	cell proliferation;cellular homeostasis;development;regulation of biological process;response to stimulus	extracellular	enzyme regulator activity;protein binding	Pf00079	5176	ENSG00000132386.10	SERPINF1	17	Wnt signaling pathway			1	0.684	0.95222	90.15	3.13621e+06	2.39401e+06	91.56	63.85	1.70278e+07	8.20675e+06	8.61855e+06	4.51359e+06	1.33233e+07	3.84594e+06	3.10876e+06	101520	1.59675e+06	1.70077e+06	1.85817e+06	4.41555e+06	1.01811e+07
FALSE	High	Master Protein	P07357	Complement component C8 alpha chain OS=Homo sapiens (Human) OX=9606 GN=C8A PE=1 SV=2	C8A	0	FALSE	34.973	17	6	65	6	584	65.1	6.47	916	6	defense response;metabolic process;regulation of biological process;response to stimulus	extracellular;membrane	protein binding	Pf00057, Pf00090, Pf01823	731	ENSG00000157131.10	C8A	1	Amoebiasis; Prion diseases; Complement and coagulation cascades; Systemic lupus erythematosus	Allograft Rejection; Complement Activation	Terminal pathway of complement; Regulation of Complement cascade	11	0.75	0.987952	72.11	9.16268e+06	7.55316e+06	45.19	39.94	1.37457e+07	8.92058e+06	1.13209e+07	1.0094e+07	1.78847e+07	6.54285e+06	6.19392e+06	7.85768e+06	5.38175e+06	2.65151e+06	1.4658e+07	1.41935e+07	1.8808e+07
FALSE	High	None	Q3ZCM7	Tubulin beta-8 chain OS=Homo sapiens (Human) OX=9606 GN=TUBB8 PE=1 SV=2	TUBB8	0	FALSE	7.135	3	1	46	0	444	49.7	4.89	65	1	cell organization and biogenesis	cytoplasm;cytoskeleton	catalytic activity;nucleotide binding;structural molecule activity	Pf00091, Pf03953, Pf10644	347688	ENSG00000261456.5	TUBB8	10	Pathogenic Escherichia coli infection; Gap junction; Phagosome	Pathogenic Escherichia coli infection; Parkin-Ubiquitin Proteasomal System pathway	COPI-independent Golgi-to-ER retrograde traffic; COPI-dependent Golgi-to-ER retrograde traffic; Carboxyterminal post-translational modifications of tubulin; Cilium Assembly; Recruitment of NuMA to mitotic centrosomes; Translocation of GLUT4 to the plasma membrane; Microtubule-dependent trafficking of connexons from Golgi to the plasma membrane; Separation of Sister Chromatids; COPI-mediated anter…	56
FALSE	High	Master Protein	Q9HC38	Glyoxalase domain-containing protein 4 OS=Homo sapiens (Human) OX=9606 GN=GLOD4 PE=1 SV=1	GLOD4	0.003	FALSE	3.735	5	1	1	1	313	34.8	5.6	19	1		mitochondrion	protein binding	Pf00903, Pf12681	51031	ENSG00000167699.13	GLOD4	17				0
FALSE	Medium	Master Protein	P07992	DNA excision repair protein ERCC-1 OS=Homo sapiens (Human) OX=9606 GN=ERCC1 PE=1 SV=1	ERCC1	0.027	FALSE	2.095	7	1	5	1	297	32.5	6.25	20	1	cell organization and biogenesis;cell proliferation;metabolic process;regulation of biological process;response to stimulus	cytoplasm;cytosol;nucleus	catalytic activity;DNA binding;protein binding	Pf00633, Pf03834, Pf12826, Pf14520	2067	ENSG00000012061.15	ERCC1	19	Fanconi anemia pathway; Nucleotide excision repair; Platinum drug resistance		Dual incision in TC-NER; HDR through Single Strand Annealing (SSA); Formation of Incision Complex in GG-NER; Dual Incision in GG-NER; Fanconi Anemia Pathway	15	0.716	0.97282	97.58	934948	849830	87.79	91		944605	2.14626e+06	486802	925390	580464	1.44335e+06	745568	607228	209400	676768		1.59425e+06
FALSE	High	Master Protein	P08246	Neutrophil elastase OS=Homo sapiens (Human) OX=9606 GN=ELANE PE=1 SV=1	ELANE	0	FALSE	80.526	17	3	67	3	267	28.5	9.35	1369	3	cell organization and biogenesis;cellular component movement;cellular homeostasis;defense response;metabolic process;regulation of biological process;response to stimulus;transport	cell surface;cytoplasm;extracellular;organelle lumen	catalytic activity;protein binding	Pf00089, Pf09342	1991	ENSG00000277571.2; ENSG00000197561.6	ELANE	19; CHR_HSCHR19_5_CTG2	Transcriptional misregulation in cancer; Systemic lupus erythematosus		Collagen degradation; Activation of Matrix Metalloproteinases; Antimicrobial peptides; Regulation of Complement cascade; Neutrophil degranulation	12	0.889	0.987952	111.07	3.70351e+06	4.01439e+06	136.56	66.18	730299	2.69498e+06	3.76927e+06	1.99156e+06	804671	685303	3.60691e+06	4.3312e+07	1.46463e+06	1.78825e+06	3.77519e+07	1.0602e+07	7.85186e+06
FALSE	High	Master Protein	P02788	Lactotransferrin OS=Homo sapiens (Human) OX=9606 GN=LTF PE=1 SV=6	LTF	0	FALSE	204.489	41	24	438	24	710	78.1	8.12	7601	24	cellular homeostasis;defense response;metabolic process;regulation of biological process;response to stimulus;transport	cell surface;cytoplasm;extracellular;nucleus;organelle lumen	catalytic activity;DNA binding;enzyme regulator activity;metal ion binding;protein binding	Pf00405	4057	ENSG00000012223.12	LTF	3			Neutrophil degranulation; Mtb iron assimilation by chelation; Amyloid fiber formation; Metal sequestration by antimicrobial proteins	12	0.885	0.987952	101.63	8.85865e+07	6.69949e+07	77.53	71.98	4.318e+07	8.80435e+07	2.03898e+08	4.78905e+07	3.79686e+07	4.16338e+07	9.77749e+07	3.1723e+08	2.50439e+07	1.54441e+07	2.56373e+08	1.05833e+08	8.91329e+07
FALSE	High	None	A0A075B6S6	Immunoglobulin kappa variable 2D-30 OS=Homo sapiens (Human) OX=9606 GN=IGKV2D-30 PE=3 SV=1	IGKV2D-30	0	FALSE	9.489	11	1	2	1	120	13.2	7.99	103	1	cellular component movement;metabolic process;regulation of biological process;response to stimulus;transport	extracellular;membrane	catalytic activity	Pf07686	28881	ENSG00000239571.1	IGKV2D-30	2			FCERI mediated Ca+2 mobilization; Scavenging of heme from plasma; Classical antibody-mediated complement activation; FCERI mediated MAPK activation; FCERI mediated NF-kB activation; CD22 mediated BCR regulation; Regulation of Complement cascade; Immunoregulatory interactions between a Lymphoid and a non-Lymphoid cell; Cell surface interactions at the vascular wall; FCGR activation; Regulation of …	26	1.005	0.86906	85.83	2.26857e+06	2.94293e+06	48.07	55.33	1.80866e+06	2.89867e+06	5.62492e+06	1.95245e+06	2.93593e+06	1.576e+06	1.96928e+06	651223	2.47774e+06	2.73009e+06	5.02028e+06	3.0266e+06	1.6891e+06
FALSE	Medium	Master Protein Candidate	Q4UJ75	Ankyrin repeat domain-containing protein 20A4 OS=Homo sapiens (Human) OX=9606 GN=ANKRD20A4 PE=4 SV=1	ANKRD20A4	0.024	FALSE	2.135	3	1	5	1	823	94.1	7.94	0	1			protein binding	Pf00023, Pf12796, Pf13606, Pf13637, Pf13857, Pf14915	728747	ENSG00000172014.12	ANKRD20A4	9				0	0.727	0.974828	84.78	900850	708151	63.15	68.87	897978	1.27307e+06	1.15497e+06	850591	1.65791e+06	459643	621145	275093	903731	647137		722141	1.20816e+06
FALSE	High	Master Protein	P19827	Inter-alpha-trypsin inhibitor heavy chain H1 OS=Homo sapiens (Human) OX=9606 GN=ITIH1 PE=1 SV=3	ITIH1	0	FALSE	167.423	27	14	267	14	911	101.3	6.79	4698	14	metabolic process;regulation of biological process	extracellular	enzyme regulator activity;metal ion binding	Pf00092, Pf06668, Pf08487, Pf10138, Pf11775, Pf13519, Pf13768	3697	ENSG00000055957.10	ITIH1	3				0	0.75	0.987952	77.78	3.48711e+07	2.60574e+07	33.98	36.15	4.851e+07	4.11716e+07	3.82905e+07	3.4082e+07	4.21678e+07	3.56786e+07	2.43399e+07	2.00321e+07	2.52841e+07	1.51334e+07	3.14524e+07	4.89542e+07	5.47551e+07
FALSE	High	Master Protein	A0A075B6J9	Immunoglobulin lambda variable 2-18 OS=Homo sapiens (Human) OX=9606 GN=IGLV2-18 PE=3 SV=2	IGLV2-18	0.006	FALSE	3.241	14	1	1	1	118	12.4	4.82	0	1	response to stimulus	extracellular;membrane		Pf07679	28814		IGLV2-18	22				0	100	3.7625e-16			537640		45.19
FALSE	High	Master Protein	P09211	Glutathione S-transferase P OS=Homo sapiens (Human) OX=9606 GN=GSTP1 PE=1 SV=2	GSTP1	0	FALSE	40.698	36	5	91	5	210	23.3	5.64	1282	5	cell communication;cell proliferation;metabolic process;regulation of biological process;response to stimulus;transport	cytoplasm;cytosol;extracellular;membrane;mitochondrion;nucleus;organelle lumen	antioxidant activity;catalytic activity;enzyme regulator activity;protein binding	Pf00043, Pf02798, Pf14497	2950	ENSG00000084207.15	GSTP1	11	Glutathione metabolism; Metabolism of xenobiotics by cytochrome P450; Pathways in cancer; Prostate cancer; Drug metabolism - cytochrome P450; Chemical carcinogenesis; Platinum drug resistance	NRF2 pathway; Photodynamic therapy-induced NFE2L2 (NRF2) survival signaling; Exercise-induced Circadian Regulation; Arachidonate Epoxygenase / Epoxide Hydrolase; Metapathway biotransformation	Glutathione conjugation; Neutrophil degranulation; Detoxification of Reactive Oxygen Species	22	0.928	0.968159	71.6	1.20281e+07	1.24983e+07	41.88	40.11	1.15425e+07	1.32286e+07	2.07587e+07	1.07982e+07	2.04527e+07	8.34681e+06	1.11844e+07	321810	8.55828e+06	6.55237e+06	1.70189e+07	1.53426e+07	1.94575e+07
FALSE	High	Master Protein	P37840	Alpha-synuclein OS=Homo sapiens (Human) OX=9606 GN=SNCA PE=1 SV=1	SNCA	0	FALSE	11.627	26	2	3	2	140	14.5	4.7	61	2	cell communication;cell death;cell organization and biogenesis;cellular component movement;metabolic process;regulation of biological process;response to stimulus;transport	cytoplasm;cytoskeleton;cytosol;endoplasmic reticulum;extracellular;Golgi;membrane;mitochondrion;nucleus;ribosome;vacuole	catalytic activity;DNA binding;enzyme regulator activity;metal ion binding;protein binding;transporter activity	Pf01387	6622	ENSG00000145335.15	SNCA	4	Parkinson's disease; Alzheimer's disease	Alzheimers Disease; Parkin-Ubiquitin Proteasomal System pathway; Parkinsons Disease Pathway; Ectoderm Differentiation	Amyloid fiber formation	8	0.553	0.458197	103.65	673328	313384	32.22	118.84						823152			604504	530973
FALSE	Medium	Master Protein	Q8IZS8	Voltage-dependent calcium channel subunit alpha-2/delta-3 OS=Homo sapiens (Human) OX=9606 GN=CACNA2D3 PE=1 SV=1	CACNA2D3	0.035	FALSE	1.867	1	1	1	1	1091	122.9	5.78	0	1	regulation of biological process;transport	membrane	metal ion binding;transporter activity	Pf00092, Pf02743, Pf08399, Pf13519, Pf13768	55799	ENSG00000157445.14	CACNA2D3	3	Arrhythmogenic right ventricular cardiomyopathy (ARVC); Dilated cardiomyopathy; MAPK signaling pathway; Oxytocin signaling pathway; Adrenergic signaling in cardiomyocytes; Cardiac muscle contraction; Hypertrophic cardiomyopathy (HCM)	Arrhythmogenic Right Ventricular Cardiomyopathy	Phase 0 - rapid depolarisation; Phase 2 - plateau phase; Presynaptic depolarization and calcium channel opening	15	0.45	0.103598	116.7	2.339e+06	914250	71.63	113.37		993271	2.73965e+06			916463	2.69158e+06	6.76397e+06	277834	477120	5.17389e+06	719047
FALSE	High	Master Protein	P42166	Lamina-associated polypeptide 2, isoform alpha OS=Homo sapiens (Human) OX=9606 GN=TMPO PE=1 SV=2	TMPO	0	FALSE	6.394	2	1	1	1	694	75.4	7.66	58	1	regulation of biological process	chromosome;nucleus	DNA binding;protein binding	Pf03020, Pf08198, Pf11560	7112	ENSG00000120802.13	TMPO	12				0	0.555	0.461822	95.05	362309	166838	62.98	78.38	397088	308591	974677	84136	517569	185673	270222		118507		700607	420673	362309
FALSE	High	Master Protein	P18124	60S ribosomal protein L7 OS=Homo sapiens (Human) OX=9606 GN=RPL7 PE=1 SV=1	RPL7	0.001	FALSE	4.015	8	1	1	1	248	29.2	10.65	28	1	cell organization and biogenesis;metabolic process;transport	cytoplasm;cytosol;membrane;nucleus;ribosome	DNA binding;protein binding;RNA binding;structural molecule activity	Pf00327, Pf08079	6129	ENSG00000147604.13	RPL7	8	Ribosome	Cytoplasmic Ribosomal Proteins	Peptide chain elongation; Eukaryotic Translation Termination; Viral mRNA Translation; L13a-mediated translational silencing of Ceruloplasmin expression; Nonsense Mediated Decay (NMD) independent of the Exon Junction Complex (EJC); Selenocysteine synthesis; Nonsense Mediated Decay (NMD) enhanced by the Exon Junction Complex (EJC); GTP hydrolysis and joining of the 60S ribosomal subunit; Major path…	34	0.834	0.997412	77.46	84424.7	77680.6	60.57	93.19	84039.5	115779	98833.4				61509	63004.9	84811.6			66539	128693
FALSE	Medium	Master Protein	O95704	Amyloid-beta A4 precursor protein-binding family B member 3 OS=Homo sapiens (Human) OX=9606 GN=APBB3 PE=1 SV=2	APBB3	0.036	FALSE	1.864	3	1	1	1	486	52.6	6.4	0	1	regulation of biological process	cytoplasm;cytoskeleton;cytosol;nucleus	protein binding	Pf00397, Pf00640, Pf08416	10307	ENSG00000113108.19	APBB3	5				0	0.859	0.997412	90.21	484568	317384	84.76	75.06		148695	547127			484568	188377	677391	392184	308895		891901	332495
FALSE	High	Master Protein	P19652	Alpha-1-acid glycoprotein 2 OS=Homo sapiens (Human) OX=9606 GN=ORM2 PE=1 SV=2	ORM2	0	FALSE	6.269	18	2	2	1	201	23.6	5.11	17	2	defense response;regulation of biological process;response to stimulus;transport	extracellular;organelle lumen		Pf00061	5005	ENSG00000228278.3	ORM2	9			Platelet degranulation ; Neutrophil degranulation	7	0.928	0.968159	73.32	639184	541313	52.68	57.01		662722	1.21385e+06			1.58173e+06	710956		622775	310895			583478
FALSE	Medium	Master Protein Candidate	P17844	Probable ATP-dependent RNA helicase DDX5 OS=Homo sapiens (Human) OX=9606 GN=DDX5 PE=1 SV=1	DDX5	0.023	FALSE	2.112	2	1	14	1	614	69.1	8.92	23	1	cell differentiation;cell growth;cell organization and biogenesis;metabolic process;regulation of biological process;response to stimulus	cytoplasm;membrane;nucleus;spliceosomal complex	catalytic activity;nucleotide binding;protein binding;RNA binding	Pf00270, Pf00271, Pf08061	1655	ENSG00000108654.13	DDX5	17	Spliceosome; Proteoglycans in cancer; Transcriptional misregulation in cancer		mRNA Splicing - Major Pathway	7	0.731	0.974828	62.57	693195	586935	46.7	79.61	432149	648634	1.33523e+06	502056	627112	589606	596081	625218			947804	740819	1.02873e+06
FALSE	High	Master Protein	P06737	Glycogen phosphorylase, liver form OS=Homo sapiens (Human) OX=9606 GN=PYGL PE=1 SV=4	PYGL	0	FALSE	6.269	2	1	3	1	847	97.1	7.17	40	1	cell death;metabolic process;transport	cytoplasm;cytosol;extracellular;organelle lumen	catalytic activity;nucleotide binding;protein binding	Pf00343	5836	ENSG00000100504.16	PYGL	14	Insulin signaling pathway; Glucagon signaling pathway; Starch and sucrose metabolism; Metabolic pathways; Insulin resistance	TNF alpha Signaling Pathway; Glycogen Metabolism	Neutrophil degranulation; Glycogen breakdown (glycogenolysis)	14	0.949	0.958256	84.52	339575	318567	53.8	68.87	284283	438012	863191	212266	287651	224557	516130	168827	90819.6	55004.3	339575	480892
FALSE	High	None	P20742	Pregnancy zone protein OS=Homo sapiens (Human) OX=9606 GN=PZP PE=1 SV=4	PZP	0	FALSE	52.71	5	6	115	6	1482	163.8	6.38	1468	6	regulation of biological process	extracellular	enzyme regulator activity	Pf00207, Pf01835, Pf05326, Pf07677, Pf07678, Pf07703, Pf10569, Pf11974, Pf13249	5858	ENSG00000126838.9	PZP	12				0	0.861	0.997412	82.97	1.5099e+07	1.44539e+07	54.17	59.22	1.53759e+07	2.38166e+07	3.19329e+07	8.64543e+06	1.47732e+07	1.40597e+07	2.61785e+07	5.25029e+06	1.83013e+07	7.82791e+06	1.95048e+07	2.07275e+07	3.28868e+07
FALSE	Medium	Master Protein	Q8N5V2	Ephexin-1 OS=Homo sapiens (Human) OX=9606 GN=NGEF PE=1 SV=2	NGEF	0.041	FALSE	1.764	6	1	1	1	710	82.4	5.57	0	1	cell differentiation;development;regulation of biological process;response to stimulus	cytoplasm;cytosol;membrane	protein binding	Pf00018, Pf00169, Pf00621, Pf07653, Pf14604	25791	ENSG00000066248.14	NGEF	2	Axon guidance		EPHA-mediated growth cone collapse; G alpha (12/13) signalling events; NRAGE signals death through JNK; Rho GTPase cycle; Signalling by NGF	16	0.193	9.91152e-09	0	510655	98726.6										510655
FALSE	High	Master Protein	P08294	Extracellular superoxide dismutase [Cu-Zn] OS=Homo sapiens (Human) OX=9606 GN=SOD3 PE=1 SV=2	SOD3	0	FALSE	67.869	38	5	41	5	240	25.8	6.61	803	5	metabolic process;response to stimulus	cytoplasm;extracellular;nucleus;organelle lumen	antioxidant activity;catalytic activity;metal ion binding;protein binding	Pf00080	6649	ENSG00000109610.5	SOD3	4		Selenium Micronutrient Network; Vitamin B12 Metabolism; Folate Metabolism; NRF2 pathway; Copper homeostasis; One carbon metabolism and related pathways; Oxidative Stress	Detoxification of Reactive Oxygen Species	10	0.609	0.737083	97.93	6.99184e+06	4.11027e+06	77.9	131.49	2.30725e+06	921921	8.20889e+06	1.50167e+07	1.21623e+07	3.38909e+06	1.16367e+07	6.99184e+06	2.45865e+06		1.86726e+07	2.2094e+07	1.47274e+07
FALSE	High	Master Protein	P11166	Solute carrier family 2, facilitated glucose transporter member 1 OS=Homo sapiens (Human) OX=9606 GN=SLC2A1 PE=1 SV=2	SLC2A1	0	FALSE	19.673	11	3	21	3	492	54	8.72	288	3	cell communication;cell organization and biogenesis;metabolic process;regulation of biological process;response to stimulus;transport	cytoplasm;cytoskeleton;cytosol;membrane;nucleus	protein binding;transporter activity	Pf00083, Pf07690, Pf13347	6513	ENSG00000117394.20	SLC2A1	1	HIF-1 signaling pathway; Central carbon metabolism in cancer; Bile secretion; Pathways in cancer; Thyroid hormone signaling pathway; Insulin secretion; Renal cell carcinoma; Glucagon signaling pathway; HTLV-I infection; Insulin resistance; Adipocytokine signaling pathway	Cori Cycle; NRF2 pathway; Photodynamic therapy-induced HIF-1 survival signaling; Angiopoietin Like Protein 8 Regulatory Pathway; Focal Adhesion-PI3K-Akt-mTOR-signaling pathway; Insulin Signaling; Glycolysis and Gluconeogenesis	Lactose synthesis; Defective SLC2A1 causes GLUT1 deficiency syndrome 1 (GLUT1DS1); Cellular hexose transport; Regulation of insulin secretion; Vitamin C (ascorbate) metabolism	33	1.021	0.859586	72.05	1.02035e+06	1.05627e+06	60.4	66.64	377109	707427	920491	898271	1.13104e+06	1.88537e+06	411432	1.70854e+06	1.41817e+06	3.33244e+06	1.2014e+06	678882	328041
FALSE	High	Master Protein	P31949	Protein S100-A11 OS=Homo sapiens (Human) OX=9606 GN=S100A11 PE=1 SV=2	S100A11	0	FALSE	24.273	34	3	90	3	105	11.7	7.12	1386	3	regulation of biological process;response to stimulus;transport	cytoplasm;extracellular;nucleus;organelle lumen	metal ion binding;protein binding	Pf00036, Pf01023, Pf13499, Pf13833	6282	ENSG00000163191.5	S100A11	1			Neutrophil degranulation	3	0.688	0.958256	87.38	6.30225e+06	4.19824e+06	51.44	64.39	4.28864e+06	6.30633e+06	1.15844e+07	3.81111e+06	6.11768e+06	3.86132e+06	5.06716e+06	1.06876e+07	2.01452e+06	1.47817e+06	1.09809e+07	6.29818e+06	9.34124e+06
FALSE	High	None	P0CG04	Immunoglobulin lambda constant 1 OS=Homo sapiens (Human) OX=9606 GN=IGLC1 PE=1 SV=1	IGLC1	0	FALSE	109.563	76	6	255	2	106	11.3	7.87	8447	6	cell organization and biogenesis;cellular component movement;defense response;metabolic process;regulation of biological process;response to stimulus;transport	extracellular;membrane	catalytic activity;protein binding	Pf07654, Pf08205, Pf13927	3537		IGLC1	22			FCERI mediated Ca+2 mobilization; Scavenging of heme from plasma; Classical antibody-mediated complement activation; FCERI mediated MAPK activation; FCERI mediated NF-kB activation; CD22 mediated BCR regulation; Regulation of Complement cascade; Immunoregulatory interactions between a Lymphoid and a non-Lymphoid cell; Cell surface interactions at the vascular wall; FCGR activation; Regulation of …	26	0.928	0.968159	101.18	2.90123e+06	2.66041e+06	72.5	45.97	6.94252e+06	3.49873e+06	8.40905e+06	2.40576e+06	4.14415e+06	1.81747e+06	2.05327e+06	212808	1.84022e+06	619646	1.64558e+06	6.02333e+06	7.1493e+06
FALSE	High	Master Protein	P62140	Serine/threonine-protein phosphatase PP1-beta catalytic subunit OS=Homo sapiens (Human) OX=9606 GN=PPP1CB PE=1 SV=3	PPP1CB	0.006	FALSE	3.187	4	1	1	1	327	37.2	6.19	0	1	cell division;metabolic process;regulation of biological process;response to stimulus	cytoplasm;cytosol;nucleus	catalytic activity;metal ion binding;protein binding	Pf00149	5500	ENSG00000213639.9	PPP1CB	2	Dopaminergic synapse; Vascular smooth muscle contraction; Insulin signaling pathway; Amphetamine addiction; cGMP-PKG signaling pathway; Hippo signaling pathway; Oxytocin signaling pathway; Long-term potentiation; Adrenergic signaling in cardiomyocytes; Focal adhesion; Proteoglycans in cancer; Regulation of actin cytoskeleton; mRNA surveillance pathway; Oocyte meiosis; Herpes simplex infection; In…	Common Pathways Underlying Drug Addiction; G13 Signaling Pathway	Triglyceride catabolism; RHO GTPases activate PAKs; RHO GTPases Activate ROCKs; Regulation of PLK1 Activity at G2/M Transition; Downregulation of TGF-beta receptor signaling; RHO GTPases activate CIT; RHO GTPases activate PKNs; Circadian Clock	43	1.091	0.737083	75.51	154545	224103	59.3	72.94	151510	219595	250273	145506	209053	132117	63010		102872	117080		302249	221577
FALSE	High	Master Protein	P08571	Monocyte differentiation antigen CD14 OS=Homo sapiens (Human) OX=9606 GN=CD14 PE=1 SV=2	CD14	0.006	FALSE	3.228	6	1	1	1	375	40.1	6.23	17	1	cell death;defense response;regulation of biological process;response to stimulus;transport	cell surface;extracellular;Golgi;membrane	protein binding;receptor activity;signal transducer activity		929	ENSG00000170458.13	CD14	5	Amoebiasis; Pathogenic Escherichia coli infection; Hematopoietic cell lineage; MAPK signaling pathway; NF-kappa B signaling pathway; Tuberculosis; Pertussis; Phagosome; Salmonella infection; Transcriptional misregulation in cancer; Regulation of actin cytoskeleton; Toll-like receptor signaling pathway; Legionellosis	Regulation of toll-like receptor signaling pathway; Pathogenic Escherichia coli infection; MAPK Signaling Pathway; Regulation of Actin Cytoskeleton; Toll-like receptor signaling pathway	MyD88:Mal cascade initiated on plasma membrane; IRAK2 mediated activation of TAK1 complex upon TLR7/8 or 9 stimulation; IKK complex recruitment mediated by RIP1; Ligand-dependent caspase activation; IRAK4 deficiency (TLR2/4); ER-Phagosome pathway; TRAF6-mediated induction of TAK1 complex within TLR4 complex; Activated TLR4 signalling; Neutrophil degranulation; Activation of IRF3/IRF7 mediated by …	56	0.661	0.875239	84.17	355178	216693	57.69	48.03	574826	342461	201224	427611	469119	90617.8			142849	106894	124490	468155	618533
FALSE	High	Master Protein Candidate	Q14344	Guanine nucleotide-binding protein subunit alpha-13 OS=Homo sapiens (Human) OX=9606 GN=GNA13 PE=1 SV=2	GNA13	0.001	FALSE	4.336	3	1	1	1	377	44	8	40	1	cell differentiation;cellular component movement;cellular homeostasis;regulation of biological process;response to stimulus	cytoplasm;cytosol;membrane;nucleus	catalytic activity;metal ion binding;nucleotide binding;protein binding;signal transducer activity	Pf00025, Pf00503	10672	ENSG00000120063.9	GNA13	17	Vascular smooth muscle contraction; Phospholipase D signaling pathway; cGMP-PKG signaling pathway; Pathways in cancer; Long-term depression; Regulation of actin cytoskeleton; Sphingolipid signaling pathway; Platelet activation	Human Thyroid Stimulating Hormone (TSH) signaling pathway; G Protein Signaling Pathways; Regulation of Actin Cytoskeleton; G13 Signaling Pathway	Thrombin signalling through proteinase activated receptors (PARs); G alpha (12/13) signalling events; NRAGE signals death through JNK; Thromboxane signalling through TP receptor; Rho GTPase cycle; Signalling by NGF	28	0.46	0.125499	45.41	313692	128059	34.67	25.43		313692			319407		278316				353496	135009
FALSE	High	Master Protein Candidate	A0A0C4DH67	Immunoglobulin kappa variable 1-8 OS=Homo sapiens (Human) OX=9606 GN=IGKV1-8 PE=3 SV=1	IGKV1-8	0	FALSE	12.605	14	1	9	1	115	12.5	9.01	276	1	response to stimulus	extracellular;membrane		Pf00047, Pf07679, Pf07686	28942	ENSG00000283113.2; ENSG00000240671.4	IGKV1-8	2; CHR_HG2290_PATCH				0	0.784	0.997412	71.52	315103	297342	100.79	33.13	257002	431447	1.12235e+06	366238	251879	191589	193893		315103		179575	754062	2.07162e+06
FALSE	High	Master Protein	P0C0L4	Complement C4-A OS=Homo sapiens (Human) OX=9606 GN=C4A PE=1 SV=2	C4A; C4B	0	FALSE	510.638	46	51	829	1	1744	192.7	7.08	13290	51	defense response;metabolic process;regulation of biological process;response to stimulus	extracellular;membrane;organelle lumen	catalytic activity;enzyme regulator activity;protein binding	Pf00207, Pf01759, Pf01821, Pf01835, Pf07677, Pf07678, Pf07703, Pf10569, Pf11974, Pf13249	720; 721	ENSG00000244731.7	C4A; C4B	6	Pertussis; Complement and coagulation cascades; Systemic lupus erythematosus; Staphylococcus aureus infection	Allograft Rejection; Complement Activation; Complement and Coagulation Cascades; Sudden Infant Death Syndrome (SIDS) Susceptibility Pathways	Post-translational protein phosphorylation; Regulation of Insulin-like Growth Factor (IGF) transport and uptake by Insulin-like Growth Factor Binding Proteins (IGFBPs); Initial triggering of complement; Regulation of Complement cascade; Activation of C3 and C5	18	0.743	0.987074	84.74	2.84486e+06	1.98971e+06	52.65	62.77	3.71414e+06	4.02726e+06	4.33335e+06	1.44388e+06	2.33964e+06	3.67157e+06	3.76758e+06	2.69811e+06	2.09567e+06	212019	2.63533e+06	6.28646e+06	2.99958e+06
FALSE	High	Master Protein	P06748	Nucleophosmin OS=Homo sapiens (Human) OX=9606 GN=NPM1 PE=1 SV=2	NPM1	0	FALSE	21.893	10	2	4	2	294	32.6	4.78	143	2	cell growth;cell organization and biogenesis;cellular homeostasis;metabolic process;regulation of biological process;response to stimulus;transport	cytoplasm;cytoskeleton;cytosol;membrane;nucleus	DNA binding;enzyme regulator activity;protein binding;RNA binding	Pf03066	4869	ENSG00000181163.13	NPM1	5			Nuclear import of Rev protein; TFAP2A acts as a transcriptional repressor during retinoic acid induced cell differentiation; TP53 regulates transcription of additional cell cycle genes whose exact role in the p53 pathway remain uncertain; Deposition of new CENPA-containing nucleosomes at the centromere	18	0.542	0.416518	108.81	1.74658e+06	1.40324e+06	86.97	88.51	3.07358e+06	2.54743e+06	9.90642e+06	1.3287e+06	4.9814e+06	1.63906e+06	1.09096e+06	516152	1.71321e+06	780309	1.33166e+06	2.73428e+06	1.62446e+06
FALSE	High	Master Protein Candidate	P61586	Transforming protein RhoA OS=Homo sapiens (Human) OX=9606 GN=RHOA PE=1 SV=1	RHOA	0	FALSE	20.531	31	4	83	4	193	21.8	6.1	667	4	cell differentiation;cell division;cell organization and biogenesis;cellular component movement;metabolic process;regulation of biological process;response to stimulus;transport	cytoplasm;cytoskeleton;cytosol;endosome;membrane	catalytic activity;nucleotide binding;protein binding	Pf00025, Pf00071, Pf08477	387	ENSG00000067560.10	RHOA	3	Viral carcinogenesis; Endocytosis; TGF-beta signaling pathway; T cell receptor signaling pathway; NOD-like receptor signaling pathway; Tight junction; Vascular smooth muscle contraction; Pathogenic Escherichia coli infection; MicroRNAs in cancer; Phospholipase D signaling pathway; cGMP-PKG signaling pathway; Neurotrophin signaling pathway; Rap1 signaling pathway; Oxytocin signaling pathway; Color…	Androgen receptor signaling pathway; Physiological and Pathological Hypertrophy of the Heart; MicroRNAs in cardiomyocyte hypertrophy; Leptin signaling pathway; Pathogenic Escherichia coli infection; AGE/RAGE pathway; Corticotropin-releasing hormone signaling pathway; Spinal Cord Injury; Alpha 6 Beta 4 signaling pathway; Focal Adhesion; G Protein Signaling Pathways; Wnt Signaling Pathway Netpath; …	Rho GTPase cycle; Ovarian tumor domain proteases; G beta:gamma signalling through PI3Kgamma; RHO GTPases activate CIT; PCP/CE pathway; PI3K/AKT activation; SLIT2:ROBO1 increases RHOA activity; EPHA-mediated growth cone collapse; EPHB-mediated forward signaling; ERBB2 Regulates Cell Motility; Neutrophil degranulation; TGF-beta receptor signaling in EMT (epithelial to mesenchymal transition); Sema4…	111	0.726	0.974828	70.78	4.63019e+06	3.46269e+06	41.49	49.38	2.7111e+06	4.75527e+06	4.93018e+06	4.16241e+06	4.70741e+06	3.29403e+06	3.4658e+06	4.8988e+06	2.85588e+06	2.2005e+06	7.60518e+06	5.11629e+06	1.02034e+07
FALSE	High	Master Protein	Q00610	Clathrin heavy chain 1 OS=Homo sapiens (Human) OX=9606 GN=CLTC PE=1 SV=5	CLTC	0	FALSE	18.43	3	4	19	4	1675	191.5	5.69	167	4	cell differentiation;cell division;cell organization and biogenesis;cellular component movement;metabolic process;regulation of biological process;response to stimulus;transport	cytoplasm;cytoskeleton;cytosol;endosome;membrane;vacuole	protein binding;RNA binding;structural molecule activity	Pf00637, Pf01394, Pf04053, Pf09268, Pf13838	1213	ENSG00000141367.11	CLTC	17	Lysosome; Endocytosis; Huntington's disease; Endocrine and other factor-regulated calcium reabsorption; Bacterial invasion of epithelial cells; Synaptic vesicle cycle	Synaptic Vesicle Pathway; VEGFA-VEGFR2 Signaling Pathway; Complement and Coagulation Cascades	Cargo recognition for clathrin-mediated endocytosis; Formation of annular gap junctions; Golgi Associated Vesicle Biogenesis; Recycling pathway of L1; LDL clearance; Lysosome Vesicle Biogenesis; EPH-ephrin mediated repulsion of cells; Entry of Influenza Virion into Host Cell via Endocytosis; Retrograde neurotrophin signalling; VLDLR internalisation and degradation; WNT5A-dependent internalization…	50	0.764	0.997412	81.02	2.02643e+06	1.17134e+06	43.38	66.34	609183	2.16673e+06	3.89572e+06	766997	1.74201e+06	2.50867e+06	1.83212e+06	1.89521e+06	862509	1.25586e+06	2.83978e+06	1.64701e+06	1.4328e+06
FALSE	High	Master Protein	O94919	Endonuclease domain-containing 1 protein OS=Homo sapiens (Human) OX=9606 GN=ENDOD1 PE=1 SV=2	ENDOD1	0.003	FALSE	3.859	5	1	2	1	500	55	5.71	18	1	metabolic process;transport	cytosol;extracellular;membrane	catalytic activity;metal ion binding	Pf01223	23052	ENSG00000149218.4	ENDOD1	11			Platelet degranulation	4	0.885	0.987952	80.08	241715	254055	58.84	56.8			112147			113191	294847	543773		179430	610091
FALSE	High	Master Protein	P30740	Leukocyte elastase inhibitor OS=Homo sapiens (Human) OX=9606 GN=SERPINB1 PE=1 SV=1	SERPINB1	0	FALSE	40.841	26	6	28	6	379	42.7	6.28	290	6	regulation of biological process;transport	cytoplasm;extracellular;membrane;organelle lumen	enzyme regulator activity	Pf00079	1992	ENSG00000021355.12	SERPINB1	6	Amoebiasis		Neutrophil degranulation	4	1.004	0.86906	96.48	1.35473e+06	1.77594e+06	104.91	91.73	1.05566e+06	2.43869e+06	9.9287e+06	1.13342e+06	1.58413e+06	2.04789e+06	1.00956e+06	588402	733015	156668	3.06174e+06	1.69602e+06	1.14369e+06
FALSE	High	None	P62834	Ras-related protein Rap-1A OS=Homo sapiens (Human) OX=9606 GN=RAP1A PE=1 SV=1	RAP1A	0	FALSE	15.8	14	3	8	3	184	21	6.67	130	3	cell organization and biogenesis;cellular homeostasis;regulation of biological process;response to stimulus;transport	cytoplasm;cytosol;endosome;membrane	catalytic activity;nucleotide binding;protein binding;transporter activity	Pf00009, Pf00071, Pf08477	5906	ENSG00000116473.14	RAP1A	1	Neurotrophin signaling pathway; Rap1 signaling pathway; MAPK signaling pathway; Long-term potentiation; Renal cell carcinoma; Pancreatic secretion; Focal adhesion; Leukocyte transendothelial migration; Ras signaling pathway; Chemokine signaling pathway; cAMP signaling pathway; Platelet activation	Integrin-mediated Cell Adhesion; Integrated Breast Cancer Pathway; Human Thyroid Stimulating Hormone (TSH) signaling pathway; Brain-Derived Neurotrophic Factor (BDNF) signaling pathway; Common Pathways Underlying Drug Addiction; Focal Adhesion; Signaling of Hepatocyte Growth Factor Receptor; MAPK Signaling Pathway; VEGFA-VEGFR2 Signaling Pathway; Chemokine signaling pathway; EGF/EGFR Signaling Pa…	Signaling by BRAF and RAF fusions; MAP2K and MAPK activation; Glucagon-like Peptide-1 (GLP1) regulates insulin secretion; ARMS-mediated activation; GRB2:SOS provides linkage to MAPK signaling for Integrins ; MET activates RAP1 and RAC1; Signaling by RAS mutants; Signaling by high-kinase activity BRAF mutants; Signaling by moderate kinase activity BRAF mutants; p130Cas linkage to MAPK signaling fo…	67	0.944	0.958256	80.41	605476	761143	85.63	57.24	102782	532877	2.58914e+06	225724	857398	507517	849450	247045	460128	497527	873109	113509	425461
FALSE	High	Master Protein	O15143	Actin-related protein 2/3 complex subunit 1B OS=Homo sapiens (Human) OX=9606 GN=ARPC1B PE=1 SV=3	ARPC1B	0	FALSE	19.063	9	2	27	2	372	40.9	8.35	182	2	cell organization and biogenesis;cellular component movement;regulation of biological process;response to stimulus	cytoplasm;cytoskeleton;cytosol	protein binding;structural molecule activity	Pf00400	10095	ENSG00000130429.12	ARPC1B	7	Endocytosis; Pathogenic Escherichia coli infection; Salmonella infection; Regulation of actin cytoskeleton; Bacterial invasion of epithelial cells; Fc gamma R-mediated phagocytosis; Shigellosis	Pathogenic Escherichia coli infection; Microglia Pathogen Phagocytosis Pathway	Regulation of actin dynamics for phagocytic cup formation; EPHB-mediated forward signaling; RHO GTPases Activate WASPs and WAVEs	21	0.955	0.958256	81.27	2.05216e+06	2.50877e+06	59.94	58.76	482834	2.98534e+06	1.75499e+06	675999	2.87965e+06	947183	3.1155e+06	5.04172e+06	2.72219e+06	441190	2.08885e+06	2.69711e+06	2.8985e+06
FALSE	High	Master Protein Candidate	P20671	Histone H2A type 1-D OS=Homo sapiens (Human) OX=9606 GN=H2AC7 PE=1 SV=2	HIST1H2AD	0	FALSE	81.776	58	6	127	1	130	14.1	10.9	3617	6	regulation of biological process	chromosome;nucleus	DNA binding;protein binding	Pf00125	3013	ENSG00000196866.2	HIST1H2AD	6	Systemic lupus erythematosus; Alcoholism		SIRT1 negatively regulates rRNA expression; UCH proteinases; RMTs methylate histone arginines; Activation of anterior HOX genes in hindbrain development during early embryogenesis; NoRC negatively regulates rRNA expression; Meiotic synapsis; Transcriptional regulation by small RNAs; Meiotic recombination; PRC2 methylates histones and DNA; HDACs deacetylate histones; Formation of the beta-catenin:…	66	1.385	0.164396	112.04	183849	338716	83.45	99.46	327245	327749	648489		511728	66521.5		498775	268804	51021.7	91823.7	183849	144475
FALSE	High	Master Protein	P02647	Apolipoprotein A-I OS=Homo sapiens (Human) OX=9606 GN=APOA1 PE=1 SV=1	APOA1	0	FALSE	304.555	68	26	946	26	267	30.8	5.76	21289	26	cell organization and biogenesis;cell proliferation;cellular component movement;metabolic process;regulation of biological process;response to stimulus;transport	cell surface;cytosol;endosome;extracellular;membrane;nucleus;organelle lumen	enzyme regulator activity;protein binding;transporter activity	Pf01442	335	ENSG00000118137.9	APOA1	11	Fat digestion and absorption; PPAR signaling pathway; Vitamin digestion and absorption; African trypanosomiasis	Selenium Micronutrient Network; Vitamin B12 Metabolism; Folate Metabolism; PPAR Alpha Pathway; PPAR signaling pathway; Statin Pathway	Post-translational protein phosphorylation; Regulation of Insulin-like Growth Factor (IGF) transport and uptake by Insulin-like Growth Factor Binding Proteins (IGFBPs); Amyloid fiber formation; Scavenging of heme from plasma; Retinoid metabolism and transport; Chylomicron remodeling; HDL assembly; ABC transporters in lipid homeostasis; PPARA activates gene expression; Scavenging by Class A Recept…	46	0.825	0.997412	90.01	2.94791e+08	2.5585e+08	53.83	40.2	5.49347e+08	5.49178e+08	5.15469e+08	2.54891e+08	6.66224e+08	3.24206e+08	3.70919e+08	6.10203e+07	1.93334e+08	7.5992e+07	2.63924e+08	4.23019e+08	4.80065e+08
FALSE	High	Master Protein	P02792	Ferritin light chain OS=Homo sapiens (Human) OX=9606 GN=FTL PE=1 SV=2	FTL	0	FALSE	26.274	21	3	20	3	175	20	5.78	147	3	cellular homeostasis;transport	cytosol;extracellular;membrane;organelle lumen;vacuole	metal ion binding;protein binding	Pf00210	2512	ENSG00000087086.14	FTL	19	Mineral absorption	NRF2 pathway	Neutrophil degranulation; Golgi Associated Vesicle Biogenesis; Iron uptake and transport; Scavenging by Class A Receptors	14	0.806	0.997412	76.44	3.87792e+06	2.8995e+06	71.72	65.24	3.309e+06	4.01182e+06	6.79171e+06	3.87792e+06	4.75796e+06	3.32938e+06	1.52163e+06	1.51976e+06	2.97955e+06	4.67546e+06	2.39617e+06	2.10493e+06	4.30194e+06
FALSE	Medium	Master Protein	P30711	Glutathione S-transferase theta-1 OS=Homo sapiens (Human) OX=9606 GN=GSTT1 PE=1 SV=4	GSTT1	0.041	FALSE	1.758	15	1	1	1	240	27.3	7.49	0	1	metabolic process	cytoplasm;cytosol	antioxidant activity;catalytic activity;protein binding	Pf00043, Pf02798, Pf13409, Pf13417	2952	ENSG00000277656.3	GSTT1	22; CHR_HSCHR22_1_CTG7	Glutathione metabolism; Metabolism of xenobiotics by cytochrome P450; Drug metabolism - cytochrome P450; Chemical carcinogenesis; Platinum drug resistance	Glutathione metabolism; NRF2 pathway; Aflatoxin B1 metabolism; Metapathway biotransformation	Glutathione conjugation	13	0.718	0.973014	67.36	196793	164745	53.04	46.87									155926	185659		208594
FALSE	High	Master Protein	Q14520	Hyaluronan-binding protein 2 OS=Homo sapiens (Human) OX=9606 GN=HABP2 PE=1 SV=1	HABP2	0	FALSE	5.443	2	1	8	1	560	62.6	6.54	154	1	metabolic process	extracellular	catalytic activity;metal ion binding	Pf00051, Pf00089	3026	ENSG00000148702.14	HABP2	10				0	0.715	0.96974	51.26	710402	558509	35.32	37.18	944396	767079	549833	680030	842601		742131	1.27811e+06	394478			669581	1.37411e+06
FALSE	High	Master Protein	P31146	Coronin-1A OS=Homo sapiens (Human) OX=9606 GN=CORO1A PE=1 SV=4	CORO1A	0	FALSE	22.435	18	4	33	4	461	51	6.68	309	4	cell organization and biogenesis;cellular component movement;defense response;regulation of biological process;response to stimulus;transport	cytoplasm;cytoskeleton;cytosol;endosome;membrane;nucleus	protein binding;RNA binding	Pf00400, Pf08953, Pf08954, Pf13094, Pf13863	11151	ENSG00000102879.15	CORO1A	16	Tuberculosis; Phagosome			2	0.901	0.986076	84.84	2.75013e+06	2.18629e+06	64.62	86.16	985800	1.93084e+06	5.81758e+06	1.05856e+06	362570	2.02805e+06	2.75064e+06	6.30972e+06	1.08794e+06	598269	6.80506e+06	3.76621e+06	1.67503e+06
FALSE	High	Master Protein Candidate	A0A0C4DH68	Immunoglobulin kappa variable 2-24 OS=Homo sapiens (Human) OX=9606 GN=IGKV2-24 PE=3 SV=1	IGKV2-24	0	FALSE	5.574	11	1	3	1	120	13.1	8.53	92	1	response to stimulus	extracellular;membrane			28923	ENSG00000282671.1; ENSG00000241294.1	IGKV2-24	2; CHR_HG2290_PATCH				0	0.844	0.997412	72.24	601883	532760	59.62	57.89	747229	672084	1.56494e+06	436976	526757	293168	709735		614881			429410	439510
FALSE	Medium	Master Protein	Q9UL46	Proteasome activator complex subunit 2 OS=Homo sapiens (Human) OX=9606 GN=PSME2 PE=1 SV=4	PSME2	0.011	FALSE	2.532	7	1	1	1	239	27.4	5.73	0	1	metabolic process;regulation of biological process;response to stimulus;transport	cytoplasm;cytosol;membrane;proteasome	enzyme regulator activity;protein binding	Pf02251, Pf02252	5721	ENSG00000100911.15	PSME2	14	Proteasome; Antigen processing and presentation	Proteasome Degradation	Regulation of RAS by GAPs; CDT1 association with the CDC6:ORC:origin complex; Downstream TCR signaling; UCH proteinases; NIK-->noncanonical NF-kB signaling; Hh mutants that don't undergo autocatalytic processing are degraded by ERAD; SCF-beta-TrCP mediated degradation of Emi1; Cross-presentation of soluble exogenous antigens (endosomes); Separation of Sister Chromatids; Vpu mediated degradation o…	153	0.719	0.973643	46.08	129167	102775	45.69	36.09	83892.6	123694	317532	148684	129167	271848			111752	119451	137267
FALSE	High	Master Protein	Q99715	Collagen alpha-1(XII) chain OS=Homo sapiens (Human) OX=9606 GN=COL12A1 PE=1 SV=2	COL12A1	0	FALSE	330.073	20	42	528	42	3063	332.9	5.53	7225	42	cell differentiation;cell organization and biogenesis;metabolic process	extracellular;organelle lumen	protein binding;structural molecule activity	Pf00041, Pf00092, Pf13519	1303	ENSG00000111799.20	COL12A1	6	Protein digestion and absorption		Collagen degradation; Assembly of collagen fibrils and other multimeric structures; Collagen chain trimerization	8	0.798	0.997412	93.01	6.8928e+07	4.90268e+07	53.92	83.71	1.00154e+08	9.90239e+07	1.11393e+08	4.50918e+07	3.90467e+07	3.47978e+07	1.03714e+08	4.35128e+07	2.56145e+07	3.87873e+07	1.0684e+08	7.85531e+07	1.33044e+08
FALSE	High	Master Protein	P48506	Glutamate--cysteine ligase catalytic subunit OS=Homo sapiens (Human) OX=9606 GN=GCLC PE=1 SV=2	GCLC	0	FALSE	4.713	3	1	2	1	637	72.7	6.09	0	1	cell organization and biogenesis;cellular homeostasis;metabolic process;regulation of biological process;response to stimulus	cytosol	catalytic activity;metal ion binding;nucleotide binding;protein binding	Pf03074	2729	ENSG00000001084.10	GCLC	6	Glutathione metabolism; Metabolic pathways; Cysteine and methionine metabolism	Glutathione metabolism; Trans-sulfuration and one carbon metabolism; Aryl Hydrocarbon Receptor; Apoptosis-related network due to altered Notch3 in ovarian cancer; NRF2 pathway; Transcriptional activation by NRF2; Photodynamic therapy-induced NFE2L2 (NRF2) survival signaling; One carbon metabolism and related pathways; Oxidative Stress	Defective GCLC causes Hemolytic anemia due to gamma-glutamylcysteine synthetase deficiency (HAGGSD); Glutathione synthesis and recycling	21	1.21	0.438307	45.55	821871	1.13345e+06	33.77	30.89	756224	780437	627515	1.19873e+06	546375	882291	638068		1.5161e+06	1.36871e+06	821871	1.48646e+06	787762
FALSE	High	Master Protein	P02794	Ferritin heavy chain OS=Homo sapiens (Human) OX=9606 GN=FTH1 PE=1 SV=2	FTH1	0	FALSE	7.506	13	1	11	1	183	21.2	5.55	17	1	cellular homeostasis;metabolic process;regulation of biological process;response to stimulus;transport	cytosol;extracellular;nucleus;vacuole	catalytic activity;metal ion binding;protein binding	Pf00210	2495	ENSG00000167996.15	FTH1	11	Mineral absorption	Iron metabolism in placenta; NRF2 pathway	Neutrophil degranulation; Golgi Associated Vesicle Biogenesis; Iron uptake and transport; Scavenging by Class A Receptors	15	0.872	0.992733	77.58	2.96066e+06	2.12923e+06	45.88	61.83	3.30196e+06	1.77588e+06	3.39259e+06	3.10059e+06	3.30182e+06	439835	1.12177e+06	986830	1.80568e+06	1.76596e+06	827685	1.57113e+06	2.96066e+06
FALSE	Medium	None	P12532	Creatine kinase U-type, mitochondrial OS=Homo sapiens (Human) OX=9606 GN=CKMT1B PE=1 SV=1	CKMT1B; CKMT1A	0.038	FALSE	1.833	4	1	1	1	417	47	8.34	14	1	metabolic process	membrane;mitochondrion	catalytic activity;nucleotide binding	Pf00217, Pf02807	1159; 548596	ENSG00000223572.9; ENSG00000237289.9	CKMT1B; CKMT1A	15	Metabolic pathways; Arginine and proline metabolism		Creatine metabolism	6	100	3.7625e-16			4.80736e+06		4.7
FALSE	High	Master Protein	A0A075B7D4	Ig-like domain-containing protein OS=Homo sapiens (Human) OX=9606 GN=IGKV1OR2-108 PE=1 SV=1		0	FALSE	8.814	16	1	32	1	117	12.5	6.48	306	1	response to stimulus			Pf00047, Pf07679, Pf07686, Pf13927		ENSG00000231292.6		2				0	0.822	0.997412	92.46	2.83068e+06	2.28254e+06	64.27	61.7	5.75042e+06	4.20175e+06	7.6928e+06	2.69187e+06	4.85904e+06	2.83068e+06	3.01458e+06		2.1173e+06	660549	799014	4.09888e+06	2.8557e+06
FALSE	High	Master Protein	Q12805	EGF-containing fibulin-like extracellular matrix protein 1 OS=Homo sapiens (Human) OX=9606 GN=EFEMP1 PE=1 SV=2	EFEMP1	0.001	FALSE	4.324	3	1	2	1	493	54.6	5.07	32	1	metabolic process;regulation of biological process;response to stimulus	cell surface;extracellular;membrane	catalytic activity;metal ion binding;protein binding;receptor activity;signal transducer activity	Pf06247, Pf07645, Pf12662, Pf12947, Pf14670	2202	ENSG00000115380.19	EFEMP1	2			Molecules associated with elastic fibres	3	0.772	0.997412	62.48	1.08124e+06	851135	33.01	52.11	1.22278e+06	1.01761e+06	1.55419e+06	840247	1.03107e+06		836800	1.54391e+06			1.13385e+06	1.5734e+06	1.36876e+06
FALSE	High	Master Protein	P37837	Transaldolase OS=Homo sapiens (Human) OX=9606 GN=TALDO1 PE=1 SV=2	TALDO1	0	FALSE	7.023	4	1	22	1	337	37.5	6.81	671	1	metabolic process;regulation of biological process;response to stimulus	cytoplasm;cytosol;nucleus	catalytic activity;protein binding	Pf00923	6888	ENSG00000177156.10	TALDO1	11	Carbon metabolism; Pentose phosphate pathway; Biosynthesis of amino acids; Metabolic pathways	Pentose Phosphate Pathway; Cori Cycle	Gene and protein expression by JAK-STAT signaling after Interleukin-12 stimulation; Insulin effects increased synthesis of Xylulose-5-Phosphate; TALDO1 deficiency: failed conversion of Fru(6)P, E4P to SH7P, GA3P; Interleukin-12 family signaling; TALDO1 deficiency: failed conversion of SH7P, GA3P to Fru(6)P, E4P; Pentose phosphate pathway (hexose monophosphate shunt)	22	0.883	0.987952	82.68	3.12159e+06	2.67955e+06	65.36	64.98	935204	1.58316e+06	4.38644e+06	1.53953e+06	1.15163e+06	2.558e+06	2.81647e+06	7.62623e+06	1.5834e+06	1.38376e+06	1.04836e+07	4.86471e+06	3.08626e+06
FALSE	High	Master Protein	P13797	Plastin-3 OS=Homo sapiens (Human) OX=9606 GN=PLS3 PE=1 SV=4	PLS3	0	FALSE	27.958	13	4	44	3	630	70.8	5.6	348	4	cell organization and biogenesis	cytoplasm;cytosol;membrane	metal ion binding;protein binding	Pf00036, Pf00307, Pf13499	5358	ENSG00000102024.17	PLS3	X				0	0.491	0.202403	95.73	1.05435e+06	447385	71.46	87.45	826900	1.15619e+06	3.32887e+06	649668	3.13966e+06	1.06132e+06	1.82962e+06	1.04743e+06	284930	527853	1.42134e+06	289502	1.99967e+06
FALSE	High	Master Protein	P40925	Malate dehydrogenase, cytoplasmic OS=Homo sapiens (Human) OX=9606 GN=MDH1 PE=1 SV=4	MDH1	0.001	FALSE	4.487	9	2	2	2	334	36.4	7.36	27	2	metabolic process	cytoplasm;cytosol;mitochondrion	catalytic activity;nucleotide binding;protein binding	Pf00056, Pf02866	4190	ENSG00000014641.17	MDH1	2	Citrate cycle (TCA cycle); Carbon metabolism; Pyruvate metabolism; Proximal tubule bicarbonate reclamation; Metabolic pathways; Cysteine and methionine metabolism; Glyoxylate and dicarboxylate metabolism	Sterol Regulatory Element-Binding Proteins (SREBP) signalling; TCA Cycle and Deficiency of Pyruvate Dehydrogenase complex (PDHc); Amino Acid metabolism; Glycolysis and Gluconeogenesis	Gluconeogenesis	15	1.079	0.7515	58.16	2.13358e+06	2.25206e+06	36.7	32.7	1.70041e+06	2.2214e+06	2.12486e+06	2.20677e+06	1.86619e+06	2.09051e+06	1.28963e+06	98973.1	3.02353e+06	2.69702e+06	1.34807e+06	2.8699e+06	2.96506e+06
FALSE	High	Master Protein	P07360	Complement component C8 gamma chain OS=Homo sapiens (Human) OX=9606 GN=C8G PE=1 SV=3	C8G	0	FALSE	28.043	17	3	10	3	202	22.3	8.31	209	3	defense response;metabolic process;regulation of biological process;response to stimulus	extracellular	protein binding	Pf00061	733	ENSG00000176919.11	C8G	9	Amoebiasis; Prion diseases; Complement and coagulation cascades; Systemic lupus erythematosus	Complement Activation; Complement and Coagulation Cascades	Terminal pathway of complement; Regulation of Complement cascade	11	0.785	0.997412	86.77	3.89974e+06	2.01002e+06	80.91	65.55	1.47356e+07	4.37964e+06	6.59447e+06	4.23824e+06	1.14833e+07	1.47713e+06	3.35835e+06	3.3392e+06	2.07876e+06	546194	3.85337e+06	4.27334e+06	1.0276e+07
FALSE	High	Master Protein	Q96A32	Myosin regulatory light chain 2, skeletal muscle isoform OS=Homo sapiens (Human) OX=9606 GN=MYLPF PE=2 SV=1	MYLPF	0	FALSE	19.501	22	3	6	3	169	19	5.01	73	3	response to stimulus	cytosol;membrane	metal ion binding;structural molecule activity	Pf00036, Pf13405, Pf13833	29895	ENSG00000180209.11	MYLPF	16	Tight junction; Focal adhesion; Regulation of actin cytoskeleton; Leukocyte transendothelial migration		Smooth Muscle Contraction	6	0.546	0.430636	115.09	303998	329008	82.16	228.87	211816	368725	694027	145040	521498				59649.8				303998
FALSE	High	Master Protein	P00505	Aspartate aminotransferase, mitochondrial OS=Homo sapiens (Human) OX=9606 GN=GOT2 PE=1 SV=3	GOT2	0.004	FALSE	3.531	3	1	1	1	430	47.5	9.01	28	1	metabolic process;response to stimulus;transport	cell surface;membrane;mitochondrion;organelle lumen	catalytic activity;protein binding;RNA binding	Pf00155	2806	ENSG00000125166.12	GOT2	16	Fat digestion and absorption; Phenylalanine, tyrosine and tryptophan biosynthesis; Arginine biosynthesis; Tyrosine metabolism; Carbon metabolism; Alanine, aspartate and glutamate metabolism; Phenylalanine metabolism; Biosynthesis of amino acids; 2-Oxocarboxylic acid metabolism; Metabolic pathways; Cysteine and methionine metabolism; Arginine and proline metabolism	Alanine and aspartate metabolism; Amino Acid metabolism; Glycolysis and Gluconeogenesis	Gluconeogenesis; Amino acid synthesis and interconversion (transamination); Glyoxylate metabolism and glycine degradation	22	0.946	0.958256	111.03	187112	176975	37.44	112.74			137048		222418		85989.6				207715	167329	343813
FALSE	High	Master Protein	P00751	Complement factor B OS=Homo sapiens (Human) OX=9606 GN=CFB PE=1 SV=2	CFB	0	FALSE	117.978	24	14	267	14	764	85.5	7.06	2241	14	defense response;metabolic process;regulation of biological process;response to stimulus	extracellular;membrane	catalytic activity;protein binding	Pf00084, Pf00089, Pf00092, Pf13519	629	ENSG00000243649.8; ENSG00000242335.8; ENSG00000243570.9; ENSG00000239754.9; ENSG00000241534.9	CFB	6; CHR_HSCHR6_MHC_SSTO_CTG1; CHR_HSCHR6_MHC_MCF_CTG1; CHR_HSCHR6_MHC_COX_CTG1; CHR_HSCHR6_MHC_DBB_CTG1	Complement and coagulation cascades; Staphylococcus aureus infection	Complement Activation; Complement and Coagulation Cascades	Alternative complement activation; Regulation of Complement cascade; Activation of C3 and C5	11	0.836	0.997412	81.96	4.13277e+07	4.43161e+07	48.95	39.64	8.73538e+07	4.92707e+07	5.03446e+07	5.94473e+07	6.31115e+07	2.88255e+07	3.77556e+07	3.47088e+07	2.84648e+07	1.00713e+07	3.81935e+07	7.70754e+07	8.53299e+07
FALSE	High	None	O94788	Retinal dehydrogenase 2 OS=Homo sapiens (Human) OX=9606 GN=ALDH1A2 PE=1 SV=3	ALDH1A2	0.008	FALSE	2.774	2	1	2	0	518	56.7	6.05	33	1	cell differentiation;metabolic process;regulation of biological process;response to stimulus	cytoplasm;cytosol	catalytic activity	Pf00171, Pf05893	8854	ENSG00000128918.14	ALDH1A2	15	Retinol metabolism; Metabolic pathways	Tryptophan metabolism; Vitamin A and Carotenoid Metabolism	RA biosynthesis pathway	8
FALSE	High	Master Protein	Q05707	Collagen alpha-1(XIV) chain OS=Homo sapiens (Human) OX=9606 GN=COL14A1 PE=1 SV=3	COL14A1	0	FALSE	13.543	2	3	18	3	1796	193.4	5.3	129	3	cell organization and biogenesis	extracellular;organelle lumen	protein binding;RNA binding;structural molecule activity	Pf00041, Pf00092, Pf01391, Pf13519	7373	ENSG00000187955.11	COL14A1	8	Protein digestion and absorption		Collagen degradation; Assembly of collagen fibrils and other multimeric structures; Collagen chain trimerization	8	0.634	0.795815	95.39	2.06474e+06	1.04975e+06	70.61	102.32	2.65743e+06	4.19584e+06	1.3356e+06	577465	130699	98268.2	3.3821e+06	2.61383e+06	427285	2.22772e+06	3.6531e+06	4.24257e+06	3.84182e+06
FALSE	High	Master Protein	P07951	Tropomyosin beta chain OS=Homo sapiens (Human) OX=9606 GN=TPM2 PE=1 SV=1	TPM2	0	FALSE	87.697	31	9	42	2	284	32.8	4.7	799	9	cell organization and biogenesis;cellular component movement;regulation of biological process	cytoplasm;cytoskeleton;cytosol	protein binding;structural molecule activity	Pf00261, Pf12718	7169	ENSG00000198467.13	TPM2	9	Dilated cardiomyopathy; Adrenergic signaling in cardiomyocytes; Cardiac muscle contraction; Hypertrophic cardiomyopathy (HCM)	Striated Muscle Contraction	Smooth Muscle Contraction; Striated Muscle Contraction	8	1.012	0.868907	133.51	337989	2.00518e+06	144.2	159.68	360138	196463	289671	8.59061e+06	168695		110784	254542			2.2914e+06		1.32045e+06
FALSE	High	Master Protein	P07203	Glutathione peroxidase 1 OS=Homo sapiens (Human) OX=9606 GN=GPX1 PE=1 SV=4	GPX1	0	FALSE	5.226	14	1	3	1	203	22.1	6.55	22	1	cell death;cell differentiation;cell proliferation;cellular component movement;cellular homeostasis;metabolic process;regulation of biological process;response to stimulus	cytoplasm;cytosol;mitochondrion;organelle lumen	antioxidant activity;catalytic activity;protein binding	Pf00255	2876	ENSG00000233276.3	GPX1	3	Glutathione metabolism; Huntington's disease; Arachidonic acid metabolism; Thyroid hormone synthesis; Amyotrophic lateral sclerosis (ALS)	Glutathione metabolism; Selenium Micronutrient Network; Folate Metabolism; Amyotrophic lateral sclerosis (ALS); Selenium Metabolism and Selenoproteins; Association Between Physico-Chemical Features and Toxicity Associated Pathways; One carbon metabolism and related pathways; TYROBP Causal Network; Oxidative Stress	Synthesis of 12-eicosatetraenoic acid derivatives; Synthesis of 15-eicosatetraenoic acid derivatives; Detoxification of Reactive Oxygen Species; Synthesis of 5-eicosatetraenoic acids; Purine catabolism	27	0.824	0.997412	75.27	1.11315e+06	888716	41.55	66.69	1.00391e+06	983060		1.32562e+06		1.05049e+06	912396		2.09688e+06	1.31424e+06	629134	612825	84255.4
FALSE	Medium	Master Protein	O95445	Apolipoprotein M OS=Homo sapiens (Human) OX=9606 GN=APOM PE=1 SV=2	APOM	0.019	FALSE	2.235	4	1	21	1	188	21.2	6.01	253	1	cell organization and biogenesis;metabolic process;regulation of biological process;response to stimulus;transport	extracellular	antioxidant activity;catalytic activity;transporter activity	Pf11032	55937	ENSG00000227567.7; ENSG00000235754.7; ENSG00000231974.6; ENSG00000206409.8; ENSG00000204444.10; ENSG00000224290.7; ENSG00000226215.6	APOM	6; CHR_HSCHR6_MHC_DBB_CTG1; CHR_HSCHR6_MHC_SSTO_CTG1; CHR_HSCHR6_MHC_MANN_CTG1; CHR_HSCHR6_MHC_QBL_CTG1; CHR_HSCHR6_MHC_COX_CTG1; CHR_HSCHR6_MHC_MCF_CTG1			Signaling by GPCR; Retinoid metabolism and transport	7	0.959	0.958256	59.69	454611	443355	43.05	43.42	595975	839492	511156	444497	527786	693352	417707	164103	290802	92007.1	361853	496072	610198
FALSE	High	Master Protein	P98095	Fibulin-2 OS=Homo sapiens (Human) OX=9606 GN=FBLN2 PE=1 SV=2	FBLN2	0	FALSE	9.975	4	3	13	3	1184	126.5	4.82	21	3	cell organization and biogenesis;regulation of biological process	extracellular	metal ion binding;structural molecule activity	Pf01821, Pf07645, Pf12662, Pf14670	2199	ENSG00000163520.13	FBLN2	3			Molecules associated with elastic fibres	3	0.485	0.183037	80.7	2.63078e+06	945864	55.01	63.16	1.7096e+06	3.81979e+06	3.55078e+06	1.32287e+06	1.13667e+06	633016	3.90689e+06	5.15777e+06	959779	1.15153e+06	4.3559e+06	2.95643e+06	2.61644e+06
FALSE	High	Master Protein	P07437	Tubulin beta chain OS=Homo sapiens (Human) OX=9606 GN=TUBB PE=1 SV=2	TUBB	0	FALSE	113.587	36	12	138	8	444	49.6	4.89	1782	12	cell division;cell organization and biogenesis;cellular component movement;defense response;regulation of biological process;response to stimulus;transport	cytoplasm;cytoskeleton;extracellular;membrane;nucleus;organelle lumen	catalytic activity;nucleotide binding;protein binding;structural molecule activity	Pf00091, Pf03953, Pf10644	203068	ENSG00000232575.10; ENSG00000196230.12; ENSG00000227739.10; ENSG00000224156.10; ENSG00000235067.10; ENSG00000229684.10; ENSG00000183311.16; ENSG00000232421.10	TUBB	6; CHR_HSCHR6_MHC_MANN_CTG1; CHR_HSCHR6_MHC_COX_CTG1; CHR_HSCHR6_MHC_APD_CTG1; CHR_HSCHR6_MHC_DBB_CTG1; CHR_HSCHR6_MHC_MCF_CTG1; CHR_HSCHR6_MHC_QBL_CTG1; CHR_HSCHR6_MHC_SSTO_CTG1	Pathogenic Escherichia coli infection; Gap junction; Phagosome	Pathogenic Escherichia coli infection; Parkin-Ubiquitin Proteasomal System pathway	Neutrophil degranulation; Regulation of PLK1 Activity at G2/M Transition; AURKA Activation by TPX2; Anchoring of the basal body to the plasma membrane; Recruitment of NuMA to mitotic centrosomes; Loss of Nlp from mitotic centrosomes; Recruitment of mitotic centrosome proteins and complexes	24	0.67	0.919685	90.24	7.8642e+06	5.59591e+06	58.81	45.37	1.01355e+07	1.57435e+07	1.89674e+07	5.38506e+06	1.49601e+07	7.13729e+06	8.10469e+06	3.11734e+06	4.4256e+06	4.9427e+06	1.712e+06	6.94938e+06	9.23874e+06
FALSE	High	Master Protein	P14618	Pyruvate kinase PKM OS=Homo sapiens (Human) OX=9606 GN=PKM PE=1 SV=4	PKM	0	FALSE	112.945	47	18	179	18	531	57.9	7.84	2768	18	cell death;cell organization and biogenesis;metabolic process;response to stimulus;transport	cytoplasm;cytosol;extracellular;mitochondrion;nucleus;organelle lumen	catalytic activity;metal ion binding;nucleotide binding;protein binding;RNA binding	Pf00224, Pf02887	5315	ENSG00000067225.17	PKM	15	Viral carcinogenesis; Central carbon metabolism in cancer; Carbon metabolism; Purine metabolism; Pyruvate metabolism; Type II diabetes mellitus; Glucagon signaling pathway; Glycolysis / Gluconeogenesis; Biosynthesis of amino acids; Metabolic pathways	Photodynamic therapy-induced HIF-1 survival signaling; Amino Acid metabolism; Glycolysis and Gluconeogenesis	Glycolysis; Neutrophil degranulation	20	0.736	0.986076	85.76	3.21718e+07	2.52366e+07	39.78	38.43	4.00747e+07	3.8417e+07	5.97413e+07	2.58714e+07	5.49337e+07	2.18591e+07	2.60621e+07	3.1382e+07	1.606e+07	1.45175e+07	2.73466e+07	4.29928e+07	5.55333e+07
FALSE	High	Master Protein Candidate	Q8NHW5	60S acidic ribosomal protein P0-like OS=Homo sapiens (Human) OX=9606 GN=RPLP0P6 PE=5 SV=1	RPLP0P6	0	FALSE	15.872	11	2	6	2	317	34.3	5.55	71	2		ribosome		Pf00428, Pf00466	220717		RPLP0P6	2				0	0.909	0.974828	82.93	866151	643873	53.59	95.15		791505	1.58253e+06	634780	928462	744592			701441	690927		866151	1.86053e+06
FALSE	High	Master Protein	P50552	Vasodilator-stimulated phosphoprotein OS=Homo sapiens (Human) OX=9606 GN=VASP PE=1 SV=3	VASP	0	FALSE	7.129	7	1	2	1	380	39.8	8.94	51	1	cell organization and biogenesis;cellular component movement;regulation of biological process	cytoplasm;cytoskeleton;cytosol;membrane	protein binding	Pf00568	7408	ENSG00000125753.13	VASP	19	cGMP-PKG signaling pathway; Rap1 signaling pathway; Focal adhesion; Leukocyte transendothelial migration; Fc gamma R-mediated phagocytosis; Platelet activation	Integrin-mediated Cell Adhesion; Focal Adhesion	Cell-extracellular matrix interactions; Generation of second messenger molecules; Signaling by ROBO receptors	18	0.829	0.997412	67.18	314994	243997	45.14	50.61			440465	263353		150587	334334	662362	177650
FALSE	High	Master Protein	P05976	Myosin light chain 1/3, skeletal muscle isoform OS=Homo sapiens (Human) OX=9606 GN=MYL1 PE=1 SV=3	MYL1	0	FALSE	62.97	54	6	16	6	194	21.1	5.03	373	6	cellular component movement	cytosol	metal ion binding;structural molecule activity	Pf13405, Pf13499	4632	ENSG00000168530.15	MYL1	2		Endothelin Pathways; Association Between Physico-Chemical Features and Toxicity Associated Pathways; Striated Muscle Contraction; Regulation of Actin Cytoskeleton; G13 Signaling Pathway	Striated Muscle Contraction	7	2.066	0.00103995	110.23	266386	1.02896e+06	82.13	235.05	74460.4	164375	143820	831828	101843	96351.1	782860	621063	172384	441066	965625	246591	266386
FALSE	High	Master Protein	Q5TDH0	Protein DDI1 homolog 2 OS=Homo sapiens (Human) OX=9606 GN=DDI2 PE=1 SV=1	DDI2	0	FALSE	10.308	7	1	14	1	399	44.5	5.05	25	1	metabolic process	cytosol	catalytic activity;protein binding	Pf00077, Pf00240, Pf08284, Pf09668, Pf13650, Pf13975	84301	ENSG00000197312.11	DDI2	1				0	1.131	0.645847	51.8	1.63805e+06	1.79747e+06	39.92	33.69	1.1649e+06	1.54616e+06		2.07822e+06	1.01488e+06	2.0882e+06	741919	601628	2.3647e+06	1.70325e+06	680335	1.63805e+06	773654
FALSE	Medium	None	P84085	ADP-ribosylation factor 5 OS=Homo sapiens (Human) OX=9606 GN=ARF5 PE=1 SV=2	ARF5	0.03	FALSE	1.965	11	1	4	0	180	20.5	6.79	0	1	regulation of biological process;response to stimulus;transport	cytoplasm;Golgi;membrane	catalytic activity;nucleotide binding;protein binding;signal transducer activity	Pf00025, Pf00071, Pf00503, Pf01926, Pf04670, Pf08477, Pf09439	381	ENSG00000004059.10	ARF5	7	Endocytosis		COPI-dependent Golgi-to-ER retrograde traffic; COPI-mediated anterograde transport	12
FALSE	High	Master Protein	P62826	GTP-binding nuclear protein Ran OS=Homo sapiens (Human) OX=9606 GN=RAN PE=1 SV=3	RAN	0	FALSE	22.295	27	4	39	4	216	24.4	7.49	322	4	cell division;cell organization and biogenesis;metabolic process;regulation of biological process;response to stimulus;transport	chromosome;cytoplasm;cytosol;endosome;membrane;nucleus	catalytic activity;metal ion binding;nucleotide binding;protein binding;RNA binding;transporter activity	Pf00025, Pf00071, Pf08477	5901	ENSG00000132341.11	RAN	12	Epstein-Barr virus infection; Ribosome biogenesis in eukaryotes; HTLV-I infection; RNA transport	Androgen receptor signaling pathway; miRNA Biogenesis	MicroRNA (miRNA) biogenesis; Rev-mediated nuclear export of HIV RNA; Nuclear import of Rev protein; Regulation of cholesterol biosynthesis by SREBP (SREBF); NEP/NS2 Interacts with the Cellular Export Machinery; tRNA processing in the nucleus; Transcriptional regulation by small RNAs	30	0.906	0.974828	74.25	5.23271e+06	4.18466e+06	58.46	59.23	1.78677e+06	5.14536e+06	1.24558e+07	2.78687e+06	2.67901e+06	4.02389e+06	1.02722e+07	4.73783e+06	2.75434e+06	4.39822e+06	7.67153e+06	3.46575e+06	1.3408e+06
FALSE	High	Master Protein Candidate	P01611	Immunoglobulin kappa variable 1D-12 OS=Homo sapiens (Human) OX=9606 GN=IGKV1D-12 PE=1 SV=2	IGKV1D-12	0	FALSE	7.76	29	2	5	2	117	12.6	7.84	28	2	cellular component movement;metabolic process;regulation of biological process;response to stimulus;transport	extracellular;membrane	catalytic activity	Pf00047, Pf07679, Pf07686, Pf13927	28903	ENSG00000278857.1	IGKV1D-12	2			FCERI mediated Ca+2 mobilization; Scavenging of heme from plasma; Classical antibody-mediated complement activation; FCERI mediated MAPK activation; FCERI mediated NF-kB activation; CD22 mediated BCR regulation; Regulation of Complement cascade; Immunoregulatory interactions between a Lymphoid and a non-Lymphoid cell; Cell surface interactions at the vascular wall; FCGR activation; Regulation of …	26	1.052	0.782809	110.75	552581	627299	133.84	69.72	994083	1.47353e+06	913046	240167	150535		123186	630193		108995	119618	4.69486e+06	3.62015e+06
FALSE	High	Master Protein	P01860	Immunoglobulin heavy constant gamma 3 OS=Homo sapiens (Human) OX=9606 GN=IGHG3 PE=1 SV=2	IGHG3	0	FALSE	183.929	38	9	413	5	377	41.3	7.9	10125	9	cell organization and biogenesis;defense response;metabolic process;regulation of biological process;response to stimulus	extracellular;membrane	catalytic activity;protein binding	Pf07654, Pf08205	3502		IGHG3	14			FCGR activation; Regulation of actin dynamics for phagocytic cup formation; Regulation of Complement cascade; Role of phospholipids in phagocytosis; Classical antibody-mediated complement activation	11	0.739	0.986076	107.56	4.41909e+07	4.40636e+07	82.94	52.78	1.78266e+08	3.97905e+07	5.91651e+07	4.27198e+07	4.57126e+07	1.54763e+07	9.60066e+07	1.59602e+08	3.94688e+07	1.72051e+07	1.69943e+08	1.24222e+08	1.23388e+08
FALSE	High	Master Protein	P22105	Tenascin-X OS=Homo sapiens (Human) OX=9606 GN=TNXB PE=1 SV=5		0	FALSE	373.415	24	49	453	44	4244	458.1	5.17	6478	49												0	0.726	0.974828	96.97	4.80699e+07	3.42053e+07	68.77	70.92	5.85232e+07	7.43723e+07	1.37161e+08	3.70741e+07	4.22485e+07	4.6828e+07	1.51128e+08	3.65105e+07	3.33959e+07	1.27999e+07	6.59895e+07	3.43886e+07	6.03048e+07
FALSE	High	Master Protein	P02749	Beta-2-glycoprotein 1 OS=Homo sapiens (Human) OX=9606 GN=APOH PE=1 SV=3	APOH	0	FALSE	185.546	41	10	420	10	345	38.3	7.97	6726	10	metabolic process;regulation of biological process;response to stimulus;transport	cell surface;extracellular;organelle lumen	enzyme regulator activity;protein binding	Pf00084, Pf09014	350	ENSG00000091583.10	APOH	17			Platelet degranulation	4	0.917	0.974383	81.43	8.69531e+07	7.42372e+07	54.26	49.56	1.59056e+08	1.08067e+08	1.28002e+08	8.92372e+07	8.69793e+07	5.96961e+07	7.60493e+07	7.72997e+07	5.0079e+07	1.60753e+07	8.39329e+07	1.12686e+08	2.39925e+08
FALSE	High	Master Protein	P02766	Transthyretin OS=Homo sapiens (Human) OX=9606 GN=TTR PE=1 SV=1	TTR	0	FALSE	198.135	69	11	389	11	147	15.9	5.76	10114	11	cell organization and biogenesis;metabolic process;regulation of biological process;transport	cytoplasm;extracellular;organelle lumen	protein binding	Pf00576	7276	ENSG00000118271.9	TTR	18	Thyroid hormone synthesis		Signaling by GPCR; Neutrophil degranulation; The canonical retinoid cycle in rods (twilight vision); Amyloid fiber formation; Retinoid metabolism and transport; Retinoid cycle disease events; Non-integrin membrane-ECM interactions	20	0.766	0.997412	88.04	7.25212e+07	5.2869e+07	60.07	35.51	1.61377e+08	1.40552e+08	1.38652e+08	1.0071e+08	1.81602e+08	8.49879e+07	6.30605e+07	1.3745e+07	5.4202e+07	2.57573e+07	3.71007e+07	9.05641e+07	8.02297e+07
FALSE	High	Master Protein	Q9NZN4	EH domain-containing protein 2 OS=Homo sapiens (Human) OX=9606 GN=EHD2 PE=1 SV=2	EHD2	0	FALSE	9.675	5	2	9	2	543	61.1	6.46	36	2	cell organization and biogenesis;coagulation;regulation of biological process;transport	cytoplasm;cytoskeleton;cytosol;endosome;membrane;nucleus	catalytic activity;metal ion binding;nucleotide binding;protein binding	Pf00350, Pf01926, Pf12763	30846	ENSG00000024422.11	EHD2	19	Endocytosis	Insulin Signaling	Factors involved in megakaryocyte development and platelet production	4	0.736	0.986076	95.56	1.20117e+06	666204	64.53	72.25	660188	1.47954e+06	3.67764e+06	1.26231e+06	1.62035e+06	924399	2.55111e+06	1.57618e+06	863950	733436	585052	478399	1.20117e+06
FALSE	High	Master Protein	P35542	Serum amyloid A-4 protein OS=Homo sapiens (Human) OX=9606 GN=SAA4 PE=1 SV=2	SAA4	0	FALSE	12.98	18	2	15	2	130	14.7	9.07	143	2	cellular component movement;defense response;response to stimulus	extracellular		Pf00277	6291	ENSG00000148965.9	SAA4	11		Selenium Micronutrient Network; Vitamin B12 Metabolism; Folate Metabolism		3	0.911	0.974828	71.67	4.14905e+06	4.44495e+06	50.02	44.45	1.04906e+07	7.37233e+06	6.26745e+06	6.18469e+06	8.37554e+06	6.15204e+06	4.02924e+06	2.24311e+06	3.17886e+06	1.30346e+06	4.204e+06	6.07481e+06	3.58614e+06
FALSE	High	Master Protein	Q92496	Complement factor H-related protein 4 OS=Homo sapiens (Human) OX=9606 GN=CFHR4 PE=1 SV=3	CFHR4	0	FALSE	6.082	4	1	1	1	578	65.3	4.94	44	1	regulation of biological process;transport	extracellular	transporter activity	Pf00084	10877		CFHR4	1			Regulation of Complement cascade	4	0.67	0.919685	65.74	266583	238682	86.78	78.44	551732			251368				1.30133e+06				258947
FALSE	High	Master Protein	P38646	Stress-70 protein, mitochondrial OS=Homo sapiens (Human) OX=9606 GN=HSPA9 PE=1 SV=2	HSPA9	0.009	FALSE	2.636	2	1	1	1	679	73.6	6.16	29	1	cell differentiation;cell organization and biogenesis;metabolic process;regulation of biological process;response to stimulus	cytoplasm;mitochondrion;nucleus;organelle lumen	nucleotide binding;protein binding;RNA binding	Pf00012, Pf06723	3313	ENSG00000113013.12	HSPA9	5	Tuberculosis; RNA degradation	Parkin-Ubiquitin Proteasomal System pathway	Gene and protein expression by JAK-STAT signaling after Interleukin-12 stimulation; Mitochondrial protein import; Regulation of HSF1-mediated heat shock response; Interleukin-12 family signaling; Cristae formation; Metabolism of proteins	17	0.942	0.960814	77.26	214071	170783	53.85	51.69			380725			133911			75996.8	65104.4			283722
FALSE	High	Master Protein	P06733	Alpha-enolase OS=Homo sapiens (Human) OX=9606 GN=ENO1 PE=1 SV=2	ENO1	0	FALSE	114.859	41	12	176	11	434	47.1	7.39	3316	12	metabolic process;regulation of biological process;response to stimulus	cell surface;cytoplasm;cytosol;membrane;nucleus	catalytic activity;DNA binding;metal ion binding;protein binding;RNA binding	Pf00113, Pf03952, Pf13378	2023	ENSG00000074800.13	ENO1	1	HIF-1 signaling pathway; Carbon metabolism; Glycolysis / Gluconeogenesis; RNA degradation; Biosynthesis of amino acids; Metabolic pathways	Glycolysis and Gluconeogenesis	Gluconeogenesis; Glycolysis	12	0.728	0.974828	83.72	2.33253e+07	2.11495e+07	50.52	41.1	3.802e+07	2.43368e+07	4.1633e+07	2.13737e+07	5.56543e+07	1.35657e+07	1.89913e+07	9.8737e+06	9.76357e+06	7.06534e+06	2.23557e+07	2.64843e+07	3.45374e+07
FALSE	Medium	None	Q14194	Dihydropyrimidinase-related protein 1 OS=Homo sapiens (Human) OX=9606 GN=CRMP1 PE=1 SV=1	CRMP1	0.014	FALSE	2.373	3	1	2	1	572	62.1	7.03	0	1	cell organization and biogenesis;cellular component movement;metabolic process;regulation of biological process	cytoplasm;cytoskeleton;cytosol	catalytic activity;protein binding	Pf01979, Pf07969, Pf13147, Pf13594	1400	ENSG00000072832.14	CRMP1	4			CRMPs in Sema3A signaling	4	0.766	0.997412	94.49	526403	414810	67.08	33.54		528256			1.34042e+06	524556				196372		316593	1.02938e+06
FALSE	High	Master Protein Candidate	P63000	Ras-related C3 botulinum toxin substrate 1 OS=Homo sapiens (Human) OX=9606 GN=RAC1 PE=1 SV=1	RAC1	0	FALSE	6.917	20	2	20	1	192	21.4	8.5	30	2	cell organization and biogenesis;cell proliferation;cellular component movement;coagulation;defense response;metabolic process;regulation of biological process;response to stimulus;transport	cytoplasm;cytosol;membrane	catalytic activity;nucleotide binding;protein binding	Pf00025, Pf00071, Pf08477	5879	ENSG00000136238.17	RAC1	7	Viral carcinogenesis; Osteoclast differentiation; Pancreatic cancer; Neurotrophin signaling pathway; B cell receptor signaling pathway; VEGF signaling pathway; Rap1 signaling pathway; MAPK signaling pathway; Colorectal cancer; Natural killer cell mediated cytotoxicity; Pathways in cancer; AGE-RAGE signaling pathway in diabetic complications; Renal cell carcinoma; Phagosome; Pancreatic secretion; …	Androgen receptor signaling pathway; Nucleotide-binding Oligomerization Domain (NOD) pathway; Regulation of toll-like receptor signaling pathway; Target Of Rapamycin (TOR) Signaling; Physiological and Pathological Hypertrophy of the Heart; MicroRNAs in cardiomyocyte hypertrophy; Integrin-mediated Cell Adhesion; RANKL/RANK (Receptor activator of NFKB (ligand)) Signaling Pathway; Leptin signaling p…	SEMA3A-Plexin repulsion signaling by inhibiting Integrin adhesion; Sema3A PAK dependent Axon repulsion; Rho GTPase cycle; FCERI mediated MAPK activation; MET activates RAP1 and RAC1; RHO GTPases activate CIT; Factors involved in megakaryocyte development and platelet production; PCP/CE pathway; Nef and signal transduction; RHO GTPases Activate NADPH Oxidases; Translocation of GLUT4 to the plasma …	160	0.645	0.846819	71.09	167004	106663	43.18	65.76	112632	151915	187157	95810.4	236177	244200	78797.4	226663	127167	426417		167708	288924
FALSE	Medium	Master Protein	P10809	60 kDa heat shock protein, mitochondrial OS=Homo sapiens (Human) OX=9606 GN=HSPD1 PE=1 SV=2	HSPD1	0.038	FALSE	1.824	3	1	1	1	573	61	5.87	0	1	cell organization and biogenesis;cell proliferation;metabolic process;regulation of biological process;response to stimulus;transport	cell surface;cytoplasm;cytosol;endosome;membrane;mitochondrion;organelle lumen	catalytic activity;DNA binding;nucleotide binding;protein binding;RNA binding	Pf00118	3329	ENSG00000144381.16	HSPD1	2	Type I diabetes mellitus; Tuberculosis; RNA degradation; Legionellosis	Apoptosis-related network due to altered Notch3 in ovarian cancer; Sudden Infant Death Syndrome (SIDS) Susceptibility Pathways	TFAP2A acts as a transcriptional repressor during retinoic acid induced cell differentiation; Mitochondrial protein import; Metabolism of proteins	13	0.872	0.992733	81.03	651483	616059	58.39	70.21	527264	610104	1.28722e+06	333963	550057	448763	461818	952265	456407	370360	730139	463485	707239
FALSE	High	Master Protein	P04179	Superoxide dismutase [Mn], mitochondrial OS=Homo sapiens (Human) OX=9606 GN=SOD2 PE=1 SV=3		0	FALSE	14.084	21	2	5	2	222	24.7	8.25	74	2												0	0.759	0.992733	68.27	1.22522e+06	982015	59.23	50.46	541247	2.71273e+06	3.50267e+06	1.71678e+06	3.28078e+06	1.08039e+06	1.55485e+06		1.69421e+06		916831	1.10377e+06	702741
FALSE	High	Master Protein	P15144	Aminopeptidase N OS=Homo sapiens (Human) OX=9606 GN=ANPEP PE=1 SV=4	ANPEP	0	FALSE	16.932	8	3	5	3	967	109.5	5.48	58	3	cell communication;cell differentiation;development;metabolic process;regulation of biological process;response to stimulus;transport	membrane;nucleus	catalytic activity;metal ion binding;receptor activity	Pf01433, Pf10023, Pf11838, Pf13485	290	ENSG00000166825.13	ANPEP	15	Hematopoietic cell lineage; Glutathione metabolism; Renin-angiotensin system; Metabolic pathways	Glutathione metabolism; Cardiac Progenitor Differentiation	Metabolism of Angiotensinogen to Angiotensins; Neutrophil degranulation	12	0.493	0.208011	105.59	208428	156533	123.02	64.66	1.37249e+06		102565	297400	1.18105e+06	80630.7			45669.4	94035.5			208428
FALSE	High	Master Protein	P01011	Alpha-1-antichymotrypsin OS=Homo sapiens (Human) OX=9606 GN=SERPINA3 PE=1 SV=2	SERPINA3	0	FALSE	68.731	30	10	70	10	423	47.6	5.52	1202	10	defense response;regulation of biological process;response to stimulus;transport	extracellular;nucleus;organelle lumen	DNA binding;enzyme regulator activity;protein binding	Pf00079	12	ENSG00000196136.17	SERPINA3	14		Selenium Micronutrient Network; Vitamin B12 Metabolism; Folate Metabolism	Platelet degranulation ; Neutrophil degranulation	10	0.788	0.997412	95.48	8.58306e+06	6.54342e+06	75.62	65.25	3.52855e+07	2.19433e+07	6.16988e+06	1.93257e+07	2.90302e+07	7.78467e+06	8.9554e+06	6.4039e+06	9.68594e+06	4.88366e+06	9.38348e+06	1.77508e+07	2.34232e+07
FALSE	High	Master Protein	A0A0A0MS15	Immunoglobulin heavy variable 3-49 OS=Homo sapiens (Human) OX=9606 GN=IGHV3-49 PE=3 SV=1	IGHV3-49	0.003	FALSE	3.697	9	1	4	1	119	13	8.62	55	1	cell organization and biogenesis;defense response;metabolic process;regulation of biological process;response to stimulus	extracellular;membrane	protein binding		28423	ENSG00000211965.4; ENSG00000275316.3	IGHV3-49	14; CHR_HSCHR14_3_CTG1				0	0.556	0.472912	92.21	910815	557625	91.67	63.86	629470						648041	4.51893e+06	359739		2.31082e+06	1.68018e+06	1.08736e+06
FALSE	High	Master Protein	P08574	Cytochrome c1, heme protein, mitochondrial OS=Homo sapiens (Human) OX=9606 GN=CYC1 PE=1 SV=3	CYC1	0.006	FALSE	2.929	7	1	1	1	325	35.4	9	0	1	metabolic process;response to stimulus;transport	membrane;mitochondrion;nucleus	metal ion binding	Pf02167	1537	ENSG00000179091.4	CYC1	8	Huntington's disease; Parkinson's disease; Alzheimer's disease; Oxidative phosphorylation; Non-alcoholic fatty liver disease (NAFLD); Metabolic pathways; Cardiac muscle contraction		Respiratory electron transport; Mitochondrial protein import; Metabolism of proteins	13	1.027	0.846819	89.26	97590.3	99685	50.79	99.34	147065			110719	214660	85782.1			45986			86018.1	202343
FALSE	High	Master Protein	P04216	Thy-1 membrane glycoprotein OS=Homo sapiens (Human) OX=9606 GN=THY1 PE=1 SV=2	THY1	0.007	FALSE	2.821	9	1	7	1	161	17.9	8.73	20	1	cell communication;cell organization and biogenesis;metabolic process;regulation of biological process;response to stimulus	cell surface;cytosol;endoplasmic reticulum;extracellular;membrane	enzyme regulator activity;protein binding	Pf00047	7070	ENSG00000154096.13	THY1	11	Leukocyte transendothelial migration	Cardiac Progenitor Differentiation	Post-translational modification: synthesis of GPI-anchored proteins	5	0.922	0.973014	86.42	554196	495738	87.52	64.53	297825	984341	707502		238786		518749	671828		366239	557871	223254	2.63804e+06
FALSE	Medium	Master Protein	P10321	HLA class I histocompatibility antigen, C alpha chain OS=Homo sapiens (Human) OX=9606 GN=HLA-C PE=1 SV=3	HLA-C	0.04	FALSE	1.79	3	1	5	1	366	40.6	6.04	0	1	regulation of biological process;response to stimulus;transport	cell surface;endoplasmic reticulum;Golgi;membrane	protein binding	Pf00129, Pf07654	3107	ENSG00000204525.16	HLA-C	6	Viral carcinogenesis; Endocytosis; Allograft rejection; Epstein-Barr virus infection; Type I diabetes mellitus; Cell adhesion molecules (CAMs); Natural killer cell mediated cytotoxicity; HTLV-I infection; Phagosome; Autoimmune thyroid disease; Herpes simplex infection; Viral myocarditis; Graft-versus-host disease; Antigen processing and presentation	Proteasome Degradation; Allograft Rejection	Interferon alpha/beta signaling; ER-Phagosome pathway; Neutrophil degranulation; Immunoregulatory interactions between a Lymphoid and a non-Lymphoid cell; Endosomal/Vacuolar pathway; Interferon gamma signaling; Antigen Presentation: Folding, assembly and peptide loading of class I MHC	30	0.657	0.86906	98.23	676222	398251	67.17	94.14	110038	680522	430530	432285	108775		589330	1.30136e+06	693300		787395	610390	245172
FALSE	High	Master Protein	P52272	Heterogeneous nuclear ribonucleoprotein M OS=Homo sapiens (Human) OX=9606 GN=HNRNPM PE=1 SV=3	HNRNPM	0	FALSE	4.74	2	1	3	1	730	77.5	8.7	22	1	metabolic process;regulation of biological process;response to stimulus	membrane;nucleus;spliceosomal complex	protein binding;RNA binding	Pf00076, Pf11532, Pf11608, Pf13893, Pf14259	4670	ENSG00000099783.11	HNRNPM	19	Spliceosome	mRNA Processing	mRNA Splicing - Major Pathway; FGFR2 alternative splicing	11	1.552	0.0606001	83.47	276634	443938	59.72	51.08	79200	130005	310560	125235	138647	181553	378976		183258		234775	608565	646976
FALSE	High	None	Q7Z406	Myosin-14 OS=Homo sapiens (Human) OX=9606 GN=MYH14 PE=1 SV=2	MYH14	0	FALSE	20.498	2	3	8	0	1995	227.7	5.6	194	3	cell organization and biogenesis;cellular component movement;regulation of biological process;response to stimulus	cytoplasm;cytosol;membrane	catalytic activity;motor activity;nucleotide binding;protein binding	Pf00063, Pf01576	79784	ENSG00000105357.15	MYH14	19	Tight junction; Salmonella infection; Regulation of actin cytoskeleton		RHO GTPases activate PAKs; EPHA-mediated growth cone collapse; RHO GTPases Activate ROCKs; Sema4D induced cell migration and growth-cone collapse; RHO GTPases activate CIT; RHO GTPases activate PKNs	17
FALSE	High	Master Protein	P02649	Apolipoprotein E OS=Homo sapiens (Human) OX=9606 GN=APOE PE=1 SV=1	APOE	0	FALSE	43.345	26	6	68	6	317	36.1	5.73	1125	6	cell communication;cell organization and biogenesis;cellular homeostasis;metabolic process;regulation of biological process;response to stimulus;transport	cytoplasm;endoplasmic reticulum;endosome;extracellular;Golgi;membrane;nucleus;organelle lumen	antioxidant activity;catalytic activity;enzyme regulator activity;metal ion binding;protein binding;structural molecule activity;transporter activity	Pf01442	348	ENSG00000130203.9	APOE	19	Alzheimer's disease	Vitamin B12 Metabolism; Alzheimers Disease; Apoptosis-related network due to altered Notch3 in ovarian cancer; ApoE and miR-146 in inflammation and atherosclerosis; Statin Pathway	Post-translational protein phosphorylation; Regulation of Insulin-like Growth Factor (IGF) transport and uptake by Insulin-like Growth Factor Binding Proteins (IGFBPs); Retinoid metabolism and transport; Chylomicron remodeling; Scavenging by Class A Receptors; Transcriptional regulation by the AP-2 (TFAP2) family of transcription factors; Signaling by GPCR; HDL remodeling; Chylomicron assembly; C…	33	0.738	0.986076	77.67	6.53755e+06	3.61977e+06	69.84	108.46	6.46171e+06	1.11666e+07	1.36015e+07	7.79638e+06	8.26754e+06	1.51723e+07	6.06471e+06	2.75852e+06	1.66842e+06	1.59852e+06	1.03621e+06	8.45969e+06	7.18882e+06
FALSE	Medium	Master Protein	Q13418	Integrin-linked protein kinase OS=Homo sapiens (Human) OX=9606 GN=ILK PE=1 SV=2	ILK	0.034	FALSE	1.876	2	1	4	1	452	51.4	8.07	14	1	cell organization and biogenesis;cell proliferation;cellular component movement;development;metabolic process;regulation of biological process;response to stimulus	cytoplasm;cytosol;membrane	catalytic activity;nucleotide binding;protein binding;signal transducer activity	Pf00023, Pf00069, Pf07714, Pf12796, Pf13606, Pf13637, Pf13857	3611	ENSG00000166333.13	ILK	11	PPAR signaling pathway; Endometrial cancer; Focal adhesion; Bacterial invasion of epithelial cells; Axon guidance	Integrin-mediated Cell Adhesion; Primary Focal Segmental Glomerulosclerosis FSGS; Focal Adhesion; Factors and pathways affecting insulin-like growth factor (IGF1)-Akt signaling; PPAR signaling pathway; Eukaryotic Transcription Initiation	Localization of the PINCH-ILK-PARVIN complex to focal adhesions	15	0.675	0.930401	72.43	259344	162080	71	79.55	231903	178571	561370		219950	151098	376019	259344	177470	128733	320922	159685	218497
FALSE	High	Master Protein	P25398	40S ribosomal protein S12 OS=Homo sapiens (Human) OX=9606 GN=RPS12 PE=1 SV=3	RPS12	0	FALSE	4.963	11	1	7	1	132	14.5	7.21	63	1	cell organization and biogenesis;metabolic process;transport	cytoplasm;cytosol;membrane;ribosome	RNA binding;structural molecule activity	Pf01248	6206	ENSG00000112306.7	RPS12	6	Ribosome	Cytoplasmic Ribosomal Proteins	Peptide chain elongation; Eukaryotic Translation Termination; Viral mRNA Translation; Formation of the ternary complex, and subsequently, the 43S complex; L13a-mediated translational silencing of Ceruloplasmin expression; Selenocysteine synthesis; Nonsense Mediated Decay (NMD) independent of the Exon Junction Complex (EJC); Nonsense Mediated Decay (NMD) enhanced by the Exon Junction Complex (EJC)…	38	0.693	0.958256	85.71	933522	552787	47.22	66.45	589628	933522	989573	628454	1.1279e+06	782246	363866		1.06596e+06	674984		893148	2.4044e+06
FALSE	High	None	Q01082	Spectrin beta chain, non-erythrocytic 1 OS=Homo sapiens (Human) OX=9606 GN=SPTBN1 PE=1 SV=2	SPTBN1	0.007	FALSE	2.898	1	1	4	1	2364	274.4	5.57	35	1	cell organization and biogenesis;cellular component movement;metabolic process;regulation of biological process;response to stimulus;transport	cytoplasm;cytoskeleton;cytosol;membrane;nucleus	protein binding;RNA binding;structural molecule activity	Pf00169, Pf00307, Pf00435, Pf11971, Pf12128, Pf15410	6711	ENSG00000115306.15	SPTBN1	2		TGF-beta Signaling Pathway; Sudden Infant Death Syndrome (SIDS) Susceptibility Pathways	Nephrin family interactions; Interaction between L1 and Ankyrins; COPI-mediated anterograde transport; RAF/MAP kinase cascade; NCAM signaling for neurite out-growth; Interleukin-20 family signaling	25	1.028	0.846819	68.61	252201	264722	61.86	51.24		261938	456226	257851	219621	614364	342649	106039	493824	782286	311908	119301	97778.1
FALSE	High	Master Protein	P47756	F-actin-capping protein subunit beta OS=Homo sapiens (Human) OX=9606 GN=CAPZB PE=1 SV=4	CAPZB	0	FALSE	4.916	5	1	1	1	277	31.3	5.59	0	1	cell organization and biogenesis;cellular component movement;coagulation;regulation of biological process;transport	cytoplasm;cytoskeleton;cytosol	protein binding	Pf01115	832	ENSG00000077549.17	CAPZB	1	Endocytosis		COPI-independent Golgi-to-ER retrograde traffic; COPI-mediated anterograde transport; MHC class II antigen presentation; HSP90 chaperone cycle for steroid hormone receptors (SHR); Factors involved in megakaryocyte development and platelet production	20	0.01	3.7625e-16		474701		53.45							299823		614196		274940	811874
FALSE	High	Master Protein	P56537	Eukaryotic translation initiation factor 6 OS=Homo sapiens (Human) OX=9606 GN=EIF6 PE=1 SV=1	EIF6	0.008	FALSE	2.761	14	1	1	1	245	26.6	4.68	0	1	cell organization and biogenesis;metabolic process;regulation of biological process;response to stimulus;transport	cytoplasm;cytosol;nucleus	protein binding;RNA binding	Pf01912	3692	ENSG00000242372.6	EIF6	20	Ribosome biogenesis in eukaryotes	Translation Factors		2	0.621	0.775842	56.05	269898	157595	44.9	53.81	209447	267633	301798	160533	269696	218677	212859	523892	282928	270100	128723	275542
FALSE	High	Master Protein	P10599	Thioredoxin OS=Homo sapiens (Human) OX=9606 GN=TXN PE=1 SV=3	TXN	0	FALSE	6.644	21	2	5	2	105	11.7	4.92	47	2	cell communication;cell proliferation;cellular component movement;cellular homeostasis;metabolic process;regulation of biological process;response to stimulus;transport	cytoplasm;cytosol;extracellular;mitochondrion;nucleus	antioxidant activity;catalytic activity;protein binding;RNA binding	Pf00085, Pf00462, Pf13098, Pf13899, Pf13905	7295	ENSG00000136810.12	TXN	9	NOD-like receptor signaling pathway	Selenium Micronutrient Network; TNF alpha Signaling Pathway; NRF2 pathway; VEGFA-VEGFR2 Signaling Pathway	Interconversion of nucleotide di- and triphosphates; Protein repair; TP53 Regulates Metabolic Genes; The NLRP3 inflammasome; Oxidative Stress Induced Senescence; Detoxification of Reactive Oxygen Species	25	0.932	0.965053	94.89	1.28454e+06	1.23255e+06	107.82	58.35	858242	938470	737539	1.32466e+06	798606	642271	4.23641e+06	4.79798e+06	1.24564e+06	1.00983e+06	5.07614e+06	1.16797e+07	6.49419e+06
FALSE	High	None	Q02539	Histone H1.1 OS=Homo sapiens (Human) OX=9606 GN=H1-1 PE=1 SV=3	HIST1H1A	0	FALSE	21.054	7	3	34	3	215	21.8	10.99	744	3	cell organization and biogenesis;regulation of biological process	cell surface;chromosome;nucleus	DNA binding;protein binding	Pf00538	3024	ENSG00000124610.4	HIST1H1A	6			Formation of Senescence-Associated Heterochromatin Foci (SAHF); Activation of DNA fragmentation factor	10	0.783	0.997412	88.44	2.40434e+06	2.00203e+06	78.67	82.95	1.9392e+06	2.44524e+06	1.22019e+07	1.11566e+06	4.51675e+06	2.67954e+06	3.96036e+06	1.31815e+06	973612	770269	4.63756e+06	2.12976e+06	2.08997e+06
FALSE	High	Master Protein	O60888	Protein CutA OS=Homo sapiens (Human) OX=9606 GN=CUTA PE=1 SV=2	CUTA	0	FALSE	5.445	10	1	5	1	179	19.1	5.5	45	1	response to stimulus	membrane	metal ion binding;protein binding	Pf03091	51596	ENSG00000112514.15; ENSG00000226492.7	CUTA	6; CHR_HSCHR6_MHC_SSTO_CTG1				0	0.937	0.965053	49.44	222961	219785	45.65	36.72	157530	157135	204115	183991	219706	161355	168105	229596	218906	128143	207069	307163	336236
FALSE	High	Master Protein	O75083	WD repeat-containing protein 1 OS=Homo sapiens (Human) OX=9606 GN=WDR1 PE=1 SV=4	WDR1	0	FALSE	10.329	3	1	12	1	606	66.2	6.65	240	1	cell differentiation;cell organization and biogenesis;cellular component movement;metabolic process;regulation of biological process;transport	cytoplasm;cytoskeleton;cytosol;extracellular	protein binding	Pf00400, Pf04762, Pf08662, Pf14783	9948	ENSG00000071127.16	WDR1	4		Hypertrophy Model	Platelet degranulation	5	0.922	0.973014	65.51	799411	604039	108.16	56	342371	521022	812519	563095	374185	342284	595889	798658			5.01865e+06	1.0083e+06	821737
FALSE	High	None	P34931	Heat shock 70 kDa protein 1-like OS=Homo sapiens (Human) OX=9606 GN=HSPA1L PE=1 SV=2	HSPA1L	0	FALSE	11.927	6	3	10	1	641	70.3	6.02	128	3	cell organization and biogenesis;metabolic process;regulation of biological process;response to stimulus	cytosol;mitochondrion;organelle lumen	nucleotide binding;protein binding	Pf00012, Pf06723	3305	ENSG00000234258.6; ENSG00000204390.9	HSPA1L	6; CHR_HSCHR6_MHC_DBB_CTG1	Endocytosis; Longevity regulating pathway - multiple species; Epstein-Barr virus infection; Spliceosome; MAPK signaling pathway; Protein processing in endoplasmic reticulum; Toxoplasmosis; Measles; Influenza A; Estrogen signaling pathway; Legionellosis; Antigen processing and presentation	Parkin-Ubiquitin Proteasomal System pathway	Attenuation phase; HSP90 chaperone cycle for steroid hormone receptors (SHR); Regulation of HSF1-mediated heat shock response	20	0.782	0.997412	70.48	485751	360967	41.01	64.74	398460	588584	1.00621e+06		640801	393353	504512	438126	224079		848724	438915	496829
FALSE	High	Master Protein	P20810	Calpastatin OS=Homo sapiens (Human) OX=9606 GN=CAST PE=1 SV=4	CAST	0	FALSE	9.629	4	2	14	2	708	76.5	5.07	361	2	regulation of biological process	cytosol;endoplasmic reticulum;membrane	enzyme regulator activity;protein binding;RNA binding	Pf00748	831	ENSG00000153113.23	CAST	5			Degradation of the extracellular matrix; Deregulated CDK5 triggers multiple neurodegenerative pathways in Alzheimer's disease models	5	0.973	0.950529	46.18	542502	533179	39.96	36.63	246049	395917	601659	598793	323636	343819	490062	1.18429e+06	982138	669322	634876	703529	408918
FALSE	High	Master Protein	P07195	L-lactate dehydrogenase B chain OS=Homo sapiens (Human) OX=9606 GN=LDHB PE=1 SV=2	LDHB	0	FALSE	25.051	21	5	52	4	334	36.6	6.05	466	5	metabolic process	cytoplasm;cytosol;membrane;mitochondrion	catalytic activity;nucleotide binding;protein binding	Pf00056, Pf02866	3945	ENSG00000111716.12	LDHB	12	Propanoate metabolism; Pyruvate metabolism; Glucagon signaling pathway; Glycolysis / Gluconeogenesis; Metabolic pathways; Cysteine and methionine metabolism	Glycolysis and Gluconeogenesis	Pyruvate metabolism	11	1.028	0.846819	70.67	1.78603e+06	1.86818e+06	36.66	24.85	1.42948e+06	1.76924e+06	1.77656e+06	1.79555e+06	1.48202e+06	2.8189e+06	1.81666e+06	846573	2.10162e+06	2.66097e+06	1.11755e+06	997137	829303
FALSE	High	Master Protein	Q00839	Heterogeneous nuclear ribonucleoprotein U OS=Homo sapiens (Human) OX=9606 GN=HNRNPU PE=1 SV=6	HNRNPU	0	FALSE	5.439	4	1	3	1	825	90.5	6	46	1	cell differentiation;metabolic process;regulation of biological process;response to stimulus	cell surface;chromosome;cytoplasm;membrane;nucleus;spliceosomal complex	DNA binding;nucleotide binding;protein binding;RNA binding	Pf00622, Pf13671	3192	ENSG00000153187.18	HNRNPU	1	Spliceosome	mRNA Processing	mRNA Splicing - Major Pathway	6	0.893	0.986076	86.96	354546	241413	51.51	66.51	250085	354191	561361		501007				132506	162307
FALSE	Medium	Master Protein	P39019	40S ribosomal protein S19 OS=Homo sapiens (Human) OX=9606 GN=RPS19 PE=1 SV=2	RPS19	0.011	FALSE	2.563	6	1	1	1	145	16.1	10.32	15	1	cell differentiation;cell organization and biogenesis;cellular component movement;defense response;metabolic process;regulation of biological process;response to stimulus;transport	cytoplasm;cytosol;membrane;nucleus;ribosome	protein binding;RNA binding;structural molecule activity	Pf01090	6223	ENSG00000105372.6	RPS19	19	Ribosome	Cytoplasmic Ribosomal Proteins	Peptide chain elongation; Eukaryotic Translation Termination; Viral mRNA Translation; Formation of the ternary complex, and subsequently, the 43S complex; L13a-mediated translational silencing of Ceruloplasmin expression; Selenocysteine synthesis; Nonsense Mediated Decay (NMD) independent of the Exon Junction Complex (EJC); Nonsense Mediated Decay (NMD) enhanced by the Exon Junction Complex (EJC)…	38	0.01	3.7625e-16		142577		142.98		153049	327589	466459	76674.5	132820			1.81223e+06	65817.6	112018
FALSE	High	Master Protein	P80748	Immunoglobulin lambda variable 3-21 OS=Homo sapiens (Human) OX=9606 GN=IGLV3-21 PE=1 SV=2	IGLV3-21	0	FALSE	22.857	14	1	31	1	117	12.4	5.29	2076	1	cellular component movement;metabolic process;regulation of biological process;response to stimulus;transport	extracellular;membrane	catalytic activity	Pf00047, Pf07679, Pf07686	28796	ENSG00000211662.2	IGLV3-21	22			FCERI mediated Ca+2 mobilization; Scavenging of heme from plasma; Classical antibody-mediated complement activation; FCERI mediated MAPK activation; FCERI mediated NF-kB activation; CD22 mediated BCR regulation; Regulation of Complement cascade; Immunoregulatory interactions between a Lymphoid and a non-Lymphoid cell; Cell surface interactions at the vascular wall; FCGR activation; Regulation of …	26	0.945	0.958256	80.16	850646	1.02775e+06	63.68	55.96	1.74109e+06	580654	1.74365e+06	1.23275e+06	1.29752e+06	977744	740070		466027	591929		2.77382e+06	2.60429e+06
FALSE	High	None	P63267	Actin, gamma-enteric smooth muscle OS=Homo sapiens (Human) OX=9606 GN=ACTG2 PE=1 SV=1	ACTG2	0	FALSE	189.978	61	18	269	2	376	41.9	5.48	3876	18	regulation of biological process	cytoplasm;cytoskeleton;cytosol	nucleotide binding	Pf00022	72	ENSG00000163017.13	ACTG2	2	Vascular smooth muscle contraction	Common Pathways Underlying Drug Addiction	Smooth Muscle Contraction	4	1.49	0.0925585	130.34	937898	1.37418e+06	143.27	195.88	1.33873e+06	769475	1.33371e+07	1.01693e+06	487823	307306	5.08561e+06	1.64872e+06	362608	395178	3.65412e+06		1.39578e+06
FALSE	Medium	Master Protein	O15145	Actin-related protein 2/3 complex subunit 3 OS=Homo sapiens (Human) OX=9606 GN=ARPC3 PE=1 SV=3	ARPC3	0.01	FALSE	2.493	6	1	4	1	178	20.5	8.59	21	1	cell organization and biogenesis;cellular component movement;regulation of biological process;response to stimulus	cytoplasm;cytoskeleton;cytosol;membrane	protein binding;structural molecule activity	Pf04062	10094	ENSG00000111229.15	ARPC3	12	Endocytosis; Pathogenic Escherichia coli infection; Salmonella infection; Regulation of actin cytoskeleton; Bacterial invasion of epithelial cells; Fc gamma R-mediated phagocytosis; Shigellosis	Pathogenic Escherichia coli infection	EPHB-mediated forward signaling; Clathrin-mediated endocytosis; RHO GTPases Activate WASPs and WAVEs; Regulation of actin dynamics for phagocytic cup formation	23	1.157	0.562794	66.63	475535	692126	49.28	43.51	781553	527348	908193		832080	268841			402042	341949		260930	544144
FALSE	High	None	Q13509	Tubulin beta-3 chain OS=Homo sapiens (Human) OX=9606 GN=TUBB3 PE=1 SV=2	TUBB3	0	FALSE	54.607	14	6	68	5	450	50.4	4.93	1208	6	cell organization and biogenesis;cellular component movement	cytoplasm;cytoskeleton;nucleus	catalytic activity;nucleotide binding;protein binding;structural molecule activity	Pf00091, Pf03953, Pf10644	10381	ENSG00000258947.6	TUBB3	16	Pathogenic Escherichia coli infection; Gap junction; Phagosome	Pathogenic Escherichia coli infection; Parkin-Ubiquitin Proteasomal System pathway; Exercise-induced Circadian Regulation	COPI-independent Golgi-to-ER retrograde traffic; COPI-dependent Golgi-to-ER retrograde traffic; Carboxyterminal post-translational modifications of tubulin; Recruitment of NuMA to mitotic centrosomes; Hedgehog 'off' state; Translocation of GLUT4 to the plasma membrane; Prefoldin mediated transfer of substrate to CCT/TriC; Microtubule-dependent trafficking of connexons from Golgi to the plasma mem…	66	0.61	0.737083	84.08	6.68932e+06	3.97171e+06	55.13	49.9	7.81354e+06	1.18483e+07	1.33709e+07	4.2636e+06	1.14447e+07	5.00053e+06	7.17583e+06	3.11734e+06	3.85345e+06	3.65973e+06	1.712e+06	4.91096e+06	7.10396e+06
FALSE	High	None	Q6ZMR3	L-lactate dehydrogenase A-like 6A OS=Homo sapiens (Human) OX=9606 GN=LDHAL6A PE=2 SV=1	LDHAL6A	0.003	FALSE	3.893	4	1	27	0	332	36.5	6.99	236	1	metabolic process	cytoplasm	catalytic activity	Pf00056, Pf02866	160287	ENSG00000166800.9	LDHAL6A	11	Propanoate metabolism; Pyruvate metabolism; Glucagon signaling pathway; Glycolysis / Gluconeogenesis; Metabolic pathways; Cysteine and methionine metabolism		Pyruvate metabolism	10
FALSE	High	Master Protein	P01876	Immunoglobulin heavy constant alpha 1 OS=Homo sapiens (Human) OX=9606 GN=IGHA1 PE=1 SV=2	IGHA1	0	FALSE	129.524	24	7	275	6	353	37.6	6.51	7822	7	cell organization and biogenesis;cellular component movement;defense response;metabolic process;regulation of biological process;response to stimulus;transport	extracellular;membrane	protein binding	Pf07654, Pf08205	3493	ENSG00000211895.4; ENSG00000282633.1	IGHA1	14; CHR_HSCHR14_3_CTG1		Inflammatory Response Pathway	Scavenging of heme from plasma; Cell surface interactions at the vascular wall	6	0.828	0.997412	95.8	2.31072e+08	1.85623e+08	63.65	45.86	2.9859e+08	1.71213e+08	2.07701e+08	2.11102e+08	2.5224e+08	1.64782e+08	2.11681e+08	4.18832e+08	1.29604e+08	8.62814e+07	3.64926e+08	7.06017e+08	5.8574e+08
FALSE	High	Master Protein	P04792	Heat shock protein beta-1 OS=Homo sapiens (Human) OX=9606 GN=HSPB1 PE=1 SV=2	HSPB1	0	FALSE	7.473	16	2	3	2	205	22.8	6.4	30	2	cellular component movement;metabolic process;regulation of biological process;response to stimulus	cytoplasm;cytoskeleton;cytosol;membrane;nucleus;proteasome	enzyme regulator activity;protein binding;RNA binding	Pf00011	3315	ENSG00000106211.8	HSPB1	7	Amoebiasis; Epstein-Barr virus infection; VEGF signaling pathway; MAPK signaling pathway	Apoptosis-related network due to altered Notch3 in ovarian cancer; Fas Ligand (FasL) pathway and Stress induction of Heat Shock Proteins (HSP) regulation; MAPK Signaling Pathway; ATM Signaling Network in Development and Disease; VEGFA-VEGFR2 Signaling Pathway; p38 MAPK Signaling Pathway	AUF1 (hnRNP D0) binds and destabilizes mRNA; VEGFA-VEGFR2 Pathway; MAPK6/MAPK4 signaling	19	1.03	0.846819	82.99	255258	248367	85.94	59.76	327761	334330	261117	107065	677717	129894	177746		165137	187407		1.111e+06	934774
FALSE	High	Master Protein	Q9H3K6	BolA-like protein 2 OS=Homo sapiens (Human) OX=9606 GN=BOLA2B PE=1 SV=1	BOLA2B; BOLA2; LOC107984053	0	FALSE	5.326	22	1	7	1	86	10.1	6.52	25	1	cell organization and biogenesis;metabolic process;regulation of biological process;response to stimulus	cytoplasm;cytosol;nucleus	protein binding	Pf01722	654483; 552900; 107984053		BOLA2B; BOLA2; LOC107984053	16			Gene and protein expression by JAK-STAT signaling after Interleukin-12 stimulation; Interleukin-12 family signaling	5	1.079	0.7515	41.35	1.42916e+06	1.58479e+06	34.97	27.1	963217	1.18759e+06	1.30203e+06	1.60141e+06	1.14742e+06	1.27111e+06	1.24283e+06	1.90379e+06	1.55024e+06	1.10486e+06	1.68314e+06	732417	597899
FALSE	High	Master Protein	Q8IZP2	Putative protein FAM10A4 OS=Homo sapiens (Human) OX=9606 GN=ST13P4 PE=5 SV=1	ST13P4	0	FALSE	5.38	4	1	2	1	240	27.4	5.08	41	1		cytoplasm	protein binding	Pf00515, Pf13371, Pf13414, Pf13431, Pf13432	145165		ST13P4	13				0	1.005	0.86906	52.03	242149	194250	28.89	48.43		271909	297757	288472	255874		242149		128324			229306	153899
FALSE	High	Master Protein	Q9NQ79	Cartilage acidic protein 1 OS=Homo sapiens (Human) OX=9606 GN=CRTAC1 PE=1 SV=2	CRTAC1	0	FALSE	6.212	5	1	4	1	661	71.4	5.12	33	1		extracellular	metal ion binding;protein binding	Pf01839, Pf07593, Pf07645, Pf13517	55118	ENSG00000095713.13	CRTAC1	10				0	1.045	0.791918	38.79	309237	321847	67.43	21.45	386722	247100	263695	244630	557179		350172	248416			356340	273088	1.20615e+06
FALSE	High	Master Protein	P06132	Uroporphyrinogen decarboxylase OS=Homo sapiens (Human) OX=9606 GN=UROD PE=1 SV=2	UROD	0	FALSE	6.907	14	2	5	2	367	40.8	6.14	18	2	metabolic process	cytoplasm;cytosol	catalytic activity;protein binding	Pf01208	7389	ENSG00000126088.13	UROD	1	Porphyrin and chlorophyll metabolism; Metabolic pathways	Heme Biosynthesis	Heme biosynthesis	6	0.882	0.987952	60.83	263939	301701	63.68	49.15	149236	129155	235643	57092.9		503860			373068	574519	397923	418818	280610
FALSE	High	Master Protein	Q9NR31	GTP-binding protein SAR1a OS=Homo sapiens (Human) OX=9606 GN=SAR1A PE=1 SV=1	SAR1A	0	FALSE	5.327	12	1	4	1	198	22.4	6.68	31	1	cell organization and biogenesis;regulation of biological process;response to stimulus;transport	endoplasmic reticulum;Golgi;membrane	catalytic activity;nucleotide binding;protein binding;signal transducer activity	Pf00025, Pf00071, Pf00503, Pf01926, Pf08477, Pf09439	56681	ENSG00000079332.14	SAR1A	10	Protein processing in endoplasmic reticulum; Legionellosis	Sterol Regulatory Element-Binding Proteins (SREBP) signalling		3	0.811	0.999633	72.71	213198	165525	53.11	54.67	249737	226662	316038	134584	342240	200533	50104.6		107005	99244.9		198640	274847
FALSE	Medium	None	Q6DN03	Putative histone H2B type 2-C OS=Homo sapiens (Human) OX=9606 GN=HIST2H2BC PE=5 SV=3	HIST2H2BC	0.019	FALSE	2.229	5	1	1	1	193	21.5	10.7	24	1	cell organization and biogenesis	chromosome;nucleus	DNA binding;protein binding	Pf00125	337873		HIST2H2BC	1				0	0.824	0.997412	88.92	405183	462269	76.93	59.55	890276	345667	1.94536e+06	405183	1.2624e+06	379945	551606		152755	202645		346435	285449
FALSE	High	None	Q93077	Histone H2A type 1-C OS=Homo sapiens (Human) OX=9606 GN=HIST1H2AC PE=1 SV=3	HIST1H2AC	0	FALSE	76.995	55	5	123	1	130	14.1	11.05	3580	5	regulation of biological process	chromosome;nucleus	DNA binding;protein binding	Pf00125, Pf00808	8334	ENSG00000180573.9	HIST1H2AC	6	Systemic lupus erythematosus; Alcoholism		SIRT1 negatively regulates rRNA expression; UCH proteinases; RMTs methylate histone arginines; Activation of anterior HOX genes in hindbrain development during early embryogenesis; NoRC negatively regulates rRNA expression; Meiotic synapsis; Transcriptional regulation by small RNAs; Meiotic recombination; PRC2 methylates histones and DNA; HDACs deacetylate histones; Formation of the beta-catenin:…	66	1.385	0.164396	112.04	183849	338716	83.45	99.46	327245	327749	648489		511728	66521.5		498775	268804	51021.7	91823.7	183849	144475
FALSE	High	Master Protein	P30043	Flavin reductase (NADPH) OS=Homo sapiens (Human) OX=9606 GN=BLVRB PE=1 SV=3	BLVRB	0	FALSE	233.758	72	14	286	14	206	22.1	7.65	6462	14	metabolic process;transport	cytoplasm;cytosol;membrane	catalytic activity	Pf01073, Pf01370, Pf02254, Pf13460	645	ENSG00000090013.9	BLVRB	19	Riboflavin metabolism; Porphyrin and chlorophyll metabolism	NRF2 pathway	Heme degradation	6	1.026	0.846819	83.7	5.53145e+07	4.8759e+07	38.26	39.53	3.63602e+07	3.66882e+07	2.8442e+07	6.55538e+07	2.99037e+07	8.40622e+07	3.28492e+07	6.96921e+07	7.52739e+07	1.03159e+08	5.06983e+07	4.77811e+07	2.88847e+07
FALSE	High	Master Protein	P55145	Mesencephalic astrocyte-derived neurotrophic factor OS=Homo sapiens (Human) OX=9606 GN=MANF PE=1 SV=3	MANF	0	FALSE	9.863	8	1	4	1	182	20.7	8.69	168	1	cell differentiation;cell organization and biogenesis;regulation of biological process;response to stimulus;transport	cytosol;endoplasmic reticulum;extracellular;nucleus	protein binding;RNA binding	Pf10208	7873		MANF	3			Platelet degranulation	4	1.019	0.859586	57.17	377883	406980	73.65	55.4			463184		328233	208835			387580	274740	405878
FALSE	High	Master Protein	P61619	Protein transport protein Sec61 subunit alpha isoform 1 OS=Homo sapiens (Human) OX=9606 GN=SEC61A1 PE=1 SV=2	SEC61A1	0.003	FALSE	3.809	4	1	1	1	476	52.2	8.06	17	1	cell growth;cell organization and biogenesis;response to stimulus;transport	cytosol;endoplasmic reticulum;membrane	protein binding	Pf00344, Pf10559	29927	ENSG00000058262.9	SEC61A1	3	Protein export; Protein processing in endoplasmic reticulum; Phagosome; Vibrio cholerae infection		ER-Phagosome pathway; XBP1(S) activates chaperone genes; SRP-dependent cotranslational protein targeting to membrane	15	0.482	0.175211	84.24	297384	121591	64.22	65.31		370996	301709		340303	114119	208233	293121	121117	65900.8		477692	864628
FALSE	High	Master Protein	Q6IS14	Eukaryotic translation initiation factor 5A-1-like OS=Homo sapiens (Human) OX=9606 GN=EIF5AL1 PE=2 SV=2	EIF5AL1	0	FALSE	12.136	20	2	35	2	154	16.8	5	570	2	metabolic process;regulation of biological process;transport	cytoplasm;endoplasmic reticulum;membrane;nucleus	RNA binding	Pf01287	143244	ENSG00000253626.3	EIF5AL1	10				0	0.97	0.950529	94.02	970239	942246	100.08	76.59	628398	975271	769637	1.49661e+06	891756	759039	714689	6.93677e+06	1.93589e+06	1.14469e+06	3.06459e+06	1.51834e+06	1.28283e+06
FALSE	High	Master Protein	Q5QNW6	Histone H2B type 2-F OS=Homo sapiens (Human) OX=9606 GN=HIST2H2BF PE=1 SV=3	HIST2H2BF	0	FALSE	49.001	27	3	188	1	126	13.9	10.32	3805	3	cell organization and biogenesis	chromosome;cytosol;nucleus	DNA binding;protein binding	Pf00125, Pf00808	440689	ENSG00000203814.6	HIST2H2BF	1	Viral carcinogenesis; Systemic lupus erythematosus; Alcoholism		HDACs deacetylate histones; HATs acetylate histones; Ub-specific processing proteases	11	0.625	0.775842	111.58	1.31911e+06	834490	75.12	93.9	1.30766e+06	1.54277e+06	4.64796e+06	818759	3.69542e+06	1.07438e+06	1.33065e+06		290264	285056		987241	1.96551e+06
FALSE	High	Master Protein	P01033	Metalloproteinase inhibitor 1 OS=Homo sapiens (Human) OX=9606 GN=TIMP1 PE=1 SV=1	TIMP1	0	FALSE	27.779	21	2	45	2	207	23.2	8.1	1191	2	cell organization and biogenesis;metabolic process;regulation of biological process;response to stimulus;transport	extracellular;organelle lumen	enzyme regulator activity;metal ion binding;protein binding	Pf00965	7076	ENSG00000102265.11	TIMP1	X	HIF-1 signaling pathway	Matrix Metalloproteinases; IL1 and megakaryocytes in obesity; Lung fibrosis; IL-6 signaling pathway	Platelet degranulation ; Post-translational protein phosphorylation; Regulation of Insulin-like Growth Factor (IGF) transport and uptake by Insulin-like Growth Factor Binding Proteins (IGFBPs); Activation of Matrix Metalloproteinases; Interleukin-10 signaling; Interleukin-4 and 13 signaling	21	0.892	0.986076	65.79	6.10871e+06	4.34108e+06	33.45	53.64	6.85653e+06	7.18394e+06	7.48359e+06	6.58449e+06	7.19036e+06	6.13819e+06	1.69792e+06	6.92727e+06	2.90286e+06	3.65803e+06	4.8352e+06	6.44747e+06	4.67567e+06
FALSE	High	Master Protein	P01706	Immunoglobulin lambda variable 2-11 OS=Homo sapiens (Human) OX=9606 GN=IGLV2-11 PE=1 SV=2	IGLV2-11	0.006	FALSE	3.087	30	1	1	1	119	12.6	7.24	0	1	cellular component movement;metabolic process;regulation of biological process;response to stimulus;transport	extracellular;membrane	catalytic activity	Pf07679, Pf07686	28816	ENSG00000211668.2	IGLV2-11	22			FCERI mediated Ca+2 mobilization; Scavenging of heme from plasma; Classical antibody-mediated complement activation; FCERI mediated MAPK activation; FCERI mediated NF-kB activation; CD22 mediated BCR regulation; Regulation of Complement cascade; Immunoregulatory interactions between a Lymphoid and a non-Lymphoid cell; Cell surface interactions at the vascular wall; FCGR activation; Regulation of …	26	0.01	3.7625e-16		531898		65.41													877400	322448
FALSE	High	Master Protein	P36959	GMP reductase 1 OS=Homo sapiens (Human) OX=9606 GN=GMPR PE=1 SV=1	GMPR	0	FALSE	8.338	8	1	11	1	345	37.4	7.06	203	1	metabolic process;response to stimulus	cytosol	catalytic activity;metal ion binding	Pf00478, Pf01645	2766	ENSG00000137198.9	GMPR	6	Purine metabolism		Purine salvage	5	0.958	0.958256	41.6	612256	614748	63.81	28.36		537188		594568		787157	525572	483024	405632	800999	733468	1.04825e+06	2.38319e+06
FALSE	High	None	Q02985	Complement factor H-related protein 3 OS=Homo sapiens (Human) OX=9606 GN=CFHR3 PE=1 SV=2	CFHR3	0	FALSE	29.073	8	3	19	3	330	37.3	7.55	378	3		extracellular		Pf00084	10878	ENSG00000116785.13	CFHR3	1			Regulation of Complement cascade	4	0.749	0.987952	76.89	4.14727e+06	3.30957e+06	48.54	37.41	6.12165e+06	3.91688e+06	8.1216e+06	7.71936e+06	7.58444e+06	4.46728e+06	2.64364e+06	3.9879e+06	2.6017e+06	1.54461e+06	4.31301e+06	6.34082e+06	5.46368e+06
FALSE	High	Master Protein	Q9NTG7	NAD-dependent protein deacetylase sirtuin-3, mitochondrial OS=Homo sapiens (Human) OX=9606 GN=SIRT3 PE=1 SV=2	SIRT3	0	FALSE	4.673	3	1	29	1	399	43.5	8.7	146	1	cell organization and biogenesis;metabolic process;regulation of biological process	mitochondrion;organelle lumen	catalytic activity;metal ion binding;nucleotide binding;protein binding	Pf02146	23410	ENSG00000142082.14	SIRT3	11	Central carbon metabolism in cancer	Energy Metabolism; NAD metabolism, sirtuins and aging; NAD+ metabolism; NAD+ biosynthetic pathways	Transcriptional activation of mitochondrial biogenesis	8	0.725	0.974828	101.64	3.42995e+06	2.60297e+06	117.81	84.92	1.54132e+06	1.12416e+06	5.3153e+06	3.19825e+06	3.83387e+06	2.23005e+06	4.11331e+06	1.30813e+07	2.92069e+06	1.87999e+06	5.09757e+06	2.21825e+06	3.3488e+06
FALSE	High	Master Protein Candidate	P33176	Kinesin-1 heavy chain OS=Homo sapiens (Human) OX=9606 GN=KIF5B PE=1 SV=1	KIF5B	0.003	FALSE	3.891	1	1	29	1	963	109.6	6.51	69	1	cell differentiation;cell organization and biogenesis;cellular component movement;metabolic process;regulation of biological process;transport	cytoplasm;cytoskeleton;cytosol;membrane	catalytic activity;motor activity;nucleotide binding;protein binding	Pf00225, Pf01576, Pf02463, Pf03999, Pf04111, Pf04156, Pf05483, Pf05557, Pf05622, Pf06160, Pf07111, Pf07888, Pf10174, Pf12128, Pf13514, Pf13851, Pf14915	3799	ENSG00000170759.10	KIF5B	10	Dopaminergic synapse; Endocytosis	Insulin Signaling	COPI-dependent Golgi-to-ER retrograde traffic; Kinesins; RHO GTPases activate KTN1; Insulin processing; MHC class II antigen presentation	21	0.307	0.000476454	103.36	5.95713e+06	1.8378e+06	81.63	101.58	4.61484e+06	3.62033e+06	1.05453e+07	3.18235e+06	8.34038e+06	2.68796e+06	1.24219e+07	2.86268e+07	1.27343e+06	2.67846e+06	1.10693e+07	4.42281e+06	1.07623e+07
FALSE	High	Master Protein	P13224	Platelet glycoprotein Ib beta chain OS=Homo sapiens (Human) OX=9606 GN=GP1BB PE=1 SV=1	GP1BB; SEPT5-GP1BB	0	FALSE	5.993	5	1	2	1	206	21.7	9.31	38	1	coagulation;metabolic process;regulation of biological process;response to stimulus	membrane	protein binding;receptor activity;signal transducer activity		2812; 100526833	ENSG00000203618.5	GP1BB; SEPT5-GP1BB	22	Hematopoietic cell lineage; ECM-receptor interaction; Platelet activation		Platelet Aggregation (Plug Formation); Intrinsic Pathway of Fibrin Clot Formation; Platelet Adhesion to exposed collagen; GP1b-IX-V activation signalling	10	1.595	0.0466496	93.49	235439	326616	114.88	58.88			317639	67369.1		87255.7
FALSE	High	Master Protein	P39687	Acidic leucine-rich nuclear phosphoprotein 32 family member A OS=Homo sapiens (Human) OX=9606 GN=ANP32A PE=1 SV=1	ANP32A	0	FALSE	14.685	8	2	13	2	249	28.6	4.09	150	2	cell organization and biogenesis;metabolic process;regulation of biological process;response to stimulus;transport	cytoplasm;endoplasmic reticulum;nucleus	protein binding;RNA binding	Pf12799, Pf13855, Pf14580	8125	ENSG00000140350.15	ANP32A	15			HuR (ELAVL1) binds and stabilizes mRNA	3	0.774	0.997412	68.66	805597	746519	64.59	80.42	929493	805597	2.2201e+06	1.0144e+06	1.49639e+06	182755	551569	482478	556282	116392	1.34773e+06	1.71185e+06	1.30447e+06
FALSE	High	Master Protein	P09382	Galectin-1 OS=Homo sapiens (Human) OX=9606 GN=LGALS1 PE=1 SV=2	LGALS1	0	FALSE	35.614	64	6	93	6	135	14.7	5.5	543	6	cell death;cell differentiation;cellular homeostasis;metabolic process;regulation of biological process;response to stimulus	cell surface;cytoplasm;cytosol;extracellular;nucleus;organelle lumen	protein binding;RNA binding;signal transducer activity	Pf00337	3956	ENSG00000100097.11	LGALS1	22			Post-translational protein phosphorylation; Regulation of Insulin-like Growth Factor (IGF) transport and uptake by Insulin-like Growth Factor Binding Proteins (IGFBPs)	4	0.623	0.775842	91.09	2.1763e+07	1.3893e+07	49.84	75.64	2.68055e+07	1.90494e+07	2.92485e+07	1.87624e+07	3.96542e+07	1.42614e+07	1.92498e+07	3.6294e+07	1.42679e+07	2.22742e+07	1.20599e+07	1.33153e+07	3.29406e+07
FALSE	High	Master Protein	P08670	Vimentin OS=Homo sapiens (Human) OX=9606 GN=VIM PE=1 SV=4	VIM	0	FALSE	347.865	72	34	672	33	466	53.6	5.12	13391	34	cell differentiation;cell organization and biogenesis;cellular component movement;metabolic process;regulation of biological process;response to stimulus	cytoplasm;cytoskeleton;cytosol;membrane	protein binding;RNA binding;structural molecule activity	Pf00038, Pf04111, Pf04156, Pf04732, Pf05622, Pf10186	7431	ENSG00000026025.15	VIM	10	MicroRNAs in cancer; Epstein-Barr virus infection	Allograft Rejection; Spinal Cord Injury; Primary Focal Segmental Glomerulosclerosis FSGS; Apoptosis-related network due to altered Notch3 in ovarian cancer; Striated Muscle Contraction; TGF-B Signaling in Thyroid Cells for Epithelial-Mesenchymal Transition; T-Cell antigen Receptor (TCR) Signaling Pathway	Interleukin-4 and 13 signaling; Caspase-mediated cleavage of cytoskeletal proteins; Striated Muscle Contraction	20	0.629	0.782809	96.46	1.83204e+08	1.29623e+08	58.99	64.36	2.19378e+08	1.94704e+08	4.20922e+08	1.34068e+08	3.30994e+08	1.05956e+08	1.94602e+08	1.35891e+08	8.89628e+07	7.85202e+07	1.2862e+08	1.02589e+08	2.5645e+08
FALSE	High	Master Protein	Q16658	Fascin OS=Homo sapiens (Human) OX=9606 GN=FSCN1 PE=1 SV=3	FSCN1	0	FALSE	14.809	8	2	11	2	493	54.5	7.24	266	2	cell organization and biogenesis;cell proliferation;cellular component movement;regulation of biological process	cytoplasm;cytoskeleton;cytosol	protein binding;RNA binding	Pf06268	6624	ENSG00000075618.17	FSCN1	7	MicroRNAs in cancer		Interleukin-4 and 13 signaling	5	0.758	0.992733	67.3	950975	902820	60.62	51.24	942221	1.70463e+06	1.3272e+06	1.0308e+06	602925	381650	740254		910480	1.6019e+06	184871	1.24858e+06	3.05091e+06
FALSE	High	Master Protein	P07900	Heat shock protein HSP 90-alpha OS=Homo sapiens (Human) OX=9606 GN=HSP90AA1 PE=1 SV=5	HSP90AA1	0	FALSE	9.304	4	2	12	1	732	84.6	5.02	106	2	cell organization and biogenesis;metabolic process;regulation of biological process;response to stimulus;transport	cytoplasm;cytosol;extracellular;membrane;nucleus;organelle lumen	catalytic activity;enzyme regulator activity;nucleotide binding;protein binding;RNA binding	Pf00183, Pf02518, Pf13589	3320	ENSG00000080824.18	HSP90AA1	14	NOD-like receptor signaling pathway; Progesterone-mediated oocyte maturation; Pathways in cancer; Prostate cancer; Protein processing in endoplasmic reticulum; Estrogen signaling pathway; PI3K-Akt signaling pathway; Antigen processing and presentation	Nucleotide-binding Oligomerization Domain (NOD) pathway; TNF alpha Signaling Pathway; Corticotropin-releasing hormone signaling pathway; Aryl Hydrocarbon Receptor; EBV LMP1 signaling; Aryl Hydrocarbon Receptor Pathway; Constitutive Androstane Receptor Pathway; NRF2 pathway; VEGFA-VEGFR2 Signaling Pathway; Focal Adhesion-PI3K-Akt-mTOR-signaling pathway	Sema3A PAK dependent Axon repulsion; Regulation of PLK1 Activity at G2/M Transition; Recruitment of NuMA to mitotic centrosomes; Loss of Nlp from mitotic centrosomes; Scavenging by Class F Receptors; Neutrophil degranulation; Uptake and function of diphtheria toxin; Regulation of actin dynamics for phagocytic cup formation; The role of GTSE1 in G2/M progression after G2 checkpoint; HSP90 chaperon…	86	0.627	0.782142	71.78	303277	204422	64.79	111.92	153494	428971	926734	215494	358272	226291	200342		182579		240248	376989	262315
FALSE	High	None	Q13885	Tubulin beta-2A chain OS=Homo sapiens (Human) OX=9606 GN=TUBB2A PE=1 SV=1	TUBB2A	0	FALSE	65.08	21	7	105	5	445	49.9	4.89	1184	7	cell organization and biogenesis	cytoplasm;cytoskeleton;nucleus	catalytic activity;nucleotide binding;protein binding;structural molecule activity	Pf00091, Pf03953, Pf10644	7280	ENSG00000137267.5	TUBB2A	6	Pathogenic Escherichia coli infection; Gap junction; Phagosome	Pathogenic Escherichia coli infection; Parkin-Ubiquitin Proteasomal System pathway	COPI-independent Golgi-to-ER retrograde traffic; COPI-dependent Golgi-to-ER retrograde traffic; Carboxyterminal post-translational modifications of tubulin; Recruitment of NuMA to mitotic centrosomes; Hedgehog 'off' state; Translocation of GLUT4 to the plasma membrane; Prefoldin mediated transfer of substrate to CCT/TriC; Microtubule-dependent trafficking of connexons from Golgi to the plasma mem…	65	0.61	0.737083	84.08	6.68932e+06	3.97171e+06	55.13	49.9	7.81354e+06	1.18483e+07	1.33709e+07	4.2636e+06	1.14447e+07	5.00053e+06	7.17583e+06	3.11734e+06	3.85345e+06	3.65973e+06	1.712e+06	4.91096e+06	7.10396e+06
FALSE	High	Master Protein	P36980	Complement factor H-related protein 2 OS=Homo sapiens (Human) OX=9606 GN=CFHR2 PE=1 SV=1	CFHR2	0	FALSE	14.061	14	2	34	1	270	30.6	6.38	509	2	regulation of biological process	extracellular	protein binding	Pf00084	3080	ENSG00000276911.1; ENSG00000080910.11	CFHR2	1			Regulation of Complement cascade	4	0.982	0.930401	66.94	897492	952880	48.08	45.28	2.08225e+06	828622	1.16639e+06	1.11873e+06	1.67348e+06	937524	1.1638e+06	1.72965e+06	717507	287518	1.00858e+06	437680	1.80622e+06
FALSE	High	Master Protein	P18206	Vinculin OS=Homo sapiens (Human) OX=9606 GN=VCL PE=1 SV=4	VCL	0	FALSE	37.116	7	6	29	6	1134	123.7	5.66	343	6	cell growth;cell organization and biogenesis;cellular component movement;regulation of biological process;transport	cytoplasm;cytoskeleton;cytosol;extracellular;membrane;organelle lumen	protein binding;structural molecule activity	Pf01044	7414	ENSG00000035403.17	VCL	10	Amoebiasis; Focal adhesion; Adherens junction; Regulation of actin cytoskeleton; Leukocyte transendothelial migration; Bacterial invasion of epithelial cells; Shigellosis	Integrin-mediated Cell Adhesion; Primary Focal Segmental Glomerulosclerosis FSGS; Focal Adhesion; VEGFA-VEGFR2 Signaling Pathway; Regulation of Actin Cytoskeleton	Signaling by BRAF and RAF fusions; MAP2K and MAPK activation; Smooth Muscle Contraction; Signaling by RAS mutants; Signaling by high-kinase activity BRAF mutants; Signaling by moderate kinase activity BRAF mutants; Platelet degranulation ; Paradoxical activation of RAF signaling by kinase inactive BRAF; Neutrophil degranulation; Interleukin-20 family signaling	37	0.7	0.958256	86.4	2.21941e+06	1.50713e+06	76.46	84.14	2.26975e+06	1.90826e+06	7.26325e+06	559892	2.31847e+06	1.42911e+06	2.49571e+06	3.49521e+06	1.51244e+06	874894	1.07783e+06	1.53326e+06	2.17018e+06
FALSE	Medium	None	P31947	14-3-3 protein sigma OS=Homo sapiens (Human) OX=9606 GN=SFN PE=1 SV=1	SFN	0.031	FALSE	1.914	3	1	3	0	248	27.8	4.74	31	1	cell differentiation;cell organization and biogenesis;regulation of biological process;response to stimulus	cytoplasm;cytosol;extracellular;membrane;mitochondrion;nucleus	enzyme regulator activity;protein binding	Pf00244	2810	ENSG00000175793.11	SFN	1	Aldosterone-regulated sodium reabsorption; p53 signaling pathway; Cell cycle	miRNA Regulation of DNA Damage Response; Myometrial Relaxation and Contraction Pathways; Calcium Regulation in the Cardiac Cell; DNA Damage Response	Translocation of GLUT4 to the plasma membrane; Chk1/Chk2(Cds1) mediated inactivation of Cyclin B:Cdk1 complex; TP53 Regulates Transcription of Genes Involved in G2 Cell Cycle Arrest; TP53 Regulates Metabolic Genes; Activation of BAD and translocation to mitochondria ; RHO GTPases activate PKNs	31
FALSE	High	None	P31946	14-3-3 protein beta/alpha OS=Homo sapiens (Human) OX=9606 GN=YWHAB PE=1 SV=3	YWHAB	0	FALSE	4.861	7	2	5	0	246	28.1	4.83	51	2	cell organization and biogenesis;metabolic process;regulation of biological process;response to stimulus;transport	cytoplasm;cytosol;membrane;mitochondrion;nucleus	protein binding	Pf00244	7529	ENSG00000166913.12	YWHAB	20	Viral carcinogenesis; Hepatitis B; Epstein-Barr virus infection; Hippo signaling pathway; Oocyte meiosis; Cell cycle; PI3K-Akt signaling pathway	Cell Cycle; IL-3 Signaling Pathway; Myometrial Relaxation and Contraction Pathways; Calcium Regulation in the Cardiac Cell; Sudden Infant Death Syndrome (SIDS) Susceptibility Pathways	MAP2K and MAPK activation; mTORC1-mediated signalling; Negative regulation of MAPK pathway; ARMS-mediated activation; Tristetraprolin (TTP, ZFP36) binds and destabilizes mRNA; Translocation of GLUT4 to the plasma membrane; Rap1 signalling; Paradoxical activation of RAF signaling by kinase inactive BRAF; Frs2-mediated activation; Butyrate Response Factor 1 (BRF1) binds and destabilizes mRNA; Inter…	68
FALSE	Medium	None	P11908	Ribose-phosphate pyrophosphokinase 2 OS=Homo sapiens (Human) OX=9606 GN=PRPS2 PE=1 SV=2	PRPS2	0.012	FALSE	2.447	5	1	7	1	318	34.7	6.61	0	1	metabolic process		catalytic activity;metal ion binding;nucleotide binding;protein binding	Pf00156, Pf13793, Pf14572	5634	ENSG00000101911.12	PRPS2	X	Carbon metabolism; Purine metabolism; Pentose phosphate pathway; Biosynthesis of amino acids; Metabolic pathways	Nucleotide Metabolism	5-Phosphoribose 1-diphosphate biosynthesis	10	0.857	0.997412	79.13	906433	926650	53.82	56.34	685213	1.20696e+06	1.71113e+06	694653	905633	2.36807e+06	882107		952699	1.84441e+06	450346	524709	310198
FALSE	Medium	Master Protein	P60033	CD81 antigen OS=Homo sapiens (Human) OX=9606 GN=CD81 PE=1 SV=1	CD81	0.014	FALSE	2.401	7	1	1	1	236	25.8	5.29	14	1	cell proliferation;metabolic process;regulation of biological process;response to stimulus;transport	membrane	protein binding;receptor activity	Pf00335	975	ENSG00000110651.11	CD81	11	B cell receptor signaling pathway; Malaria; Hepatitis C	B Cell Receptor Signaling Pathway	Regulation of Complement cascade; Immunoregulatory interactions between a Lymphoid and a non-Lymphoid cell	10	0.642	0.846819	79.91	324749	231499	54.19	83.31	189744	556748	458222	234403	321855	245016	231291			213077	327669	358772	642772
FALSE	High	Master Protein	Q9UJU6	Drebrin-like protein OS=Homo sapiens (Human) OX=9606 GN=DBNL PE=1 SV=1	DBNL	0.007	FALSE	2.922	5	1	2	1	430	48.2	5.05	0	1	cell organization and biogenesis;regulation of biological process;response to stimulus;transport	cytoplasm;cytoskeleton;cytosol;endosome;extracellular;Golgi;membrane;organelle lumen	enzyme regulator activity;protein binding	Pf00018, Pf00241, Pf07653, Pf14604	28988	ENSG00000136279.20	DBNL	7		T-Cell antigen Receptor (TCR) Signaling Pathway	Neutrophil degranulation; Caspase-mediated cleavage of cytoskeletal proteins; Neurexins and neuroligins	12	0.843	0.997412	70.51	373257	301749	60.97	70.15	235425	341427	1.33426e+06	288543	363238		689635		198532	416135	345911	392158	301153
FALSE	High	Master Protein	P04003	C4b-binding protein alpha chain OS=Homo sapiens (Human) OX=9606 GN=C4BPA PE=1 SV=2	C4BPA	0	FALSE	33.979	15	6	64	6	597	67	7.3	455	6	defense response;metabolic process;regulation of biological process;response to stimulus	extracellular;membrane	protein binding;RNA binding	Pf00084	722	ENSG00000123838.10	C4BPA	1	Pertussis; Complement and coagulation cascades		Regulation of Complement cascade	6	0.75	0.987952	84.69	1.62145e+07	1.18663e+07	47.8	40.42	3.16257e+07	2.1887e+07	1.6777e+07	1.4617e+07	1.81351e+07	1.47531e+07	1.63149e+07	2.27632e+07	1.39347e+07	4.75207e+06	2.35213e+07	2.67364e+07	3.7956e+07
FALSE	High	Master Protein	P04004	Vitronectin OS=Homo sapiens (Human) OX=9606 GN=VTN PE=1 SV=1	VTN	0	FALSE	47.057	22	7	175	7	478	54.3	5.8	2701	7	cell differentiation;cell organization and biogenesis;regulation of biological process;response to stimulus;transport	cytoplasm;endoplasmic reticulum;extracellular;organelle lumen	protein binding;receptor activity	Pf00045, Pf01033	7448	ENSG00000109072.13	VTN	17	Focal adhesion; Proteoglycans in cancer; Complement and coagulation cascades; ECM-receptor interaction; PI3K-Akt signaling pathway	Primary Focal Segmental Glomerulosclerosis FSGS; Focal Adhesion; Focal Adhesion-PI3K-Akt-mTOR-signaling pathway; Inflammatory Response Pathway; Senescence and Autophagy in Cancer	ECM proteoglycans; Integrin cell surface interactions; Molecules associated with elastic fibres; Regulation of Complement cascade; Syndecan interactions	21	0.777	0.997412	81.8	1.10827e+08	7.33546e+07	43.51	62.95	1.65466e+08	9.29508e+07	1.22569e+08	1.24567e+08	9.62587e+07	8.85434e+07	6.16253e+07	1.885e+08	6.33543e+07	3.97936e+07	1.20078e+08	1.61513e+08	1.50265e+08
FALSE	High	Master Protein	Q01105	Protein SET OS=Homo sapiens (Human) OX=9606 GN=SET PE=1 SV=3	SET	0.001	FALSE	4.282	11	1	1	1	290	33.5	4.32	0	1	cell organization and biogenesis;metabolic process;regulation of biological process;transport	cytoplasm;cytosol;endoplasmic reticulum;nucleus	DNA binding;enzyme regulator activity;protein binding	Pf00956	6418	ENSG00000119335.16	SET	9		Histone Modifications	HuR (ELAVL1) binds and stabilizes mRNA; Condensation of Prophase Chromosomes	9	0.92	0.973651	66.61	87409.1	82251.8	72.72	40.27	103383	84398.7	44208.4			121356			90526.8	46950.3	57484.1		66139.6
FALSE	Medium	Master Protein	A0A0B4J1U7	Immunoglobulin heavy variable 6-1 OS=Homo sapiens (Human) OX=9606 GN=IGHV6-1 PE=3 SV=1	IGHV6-1	0.041	FALSE	1.762	6	1	13	1	121	13.5	9.2	66	1	cell organization and biogenesis;defense response;metabolic process;regulation of biological process;response to stimulus	extracellular;membrane	protein binding		28385	ENSG00000282745.1; ENSG00000211933.2	IGHV6-1	14; CHR_HSCHR14_3_CTG1				0	0.846	0.997412	87.99	2.31808e+06	1.97193e+06	78	59.07	5.08029e+06	4.80209e+06	3.90712e+06	3.78897e+06	2.6252e+06	673006	1.50436e+06	405242	1.41895e+06	1.21144e+06	2.31808e+06	9.81516e+06	3.85252e+06
FALSE	High	Master Protein	P55072	Transitional endoplasmic reticulum ATPase OS=Homo sapiens (Human) OX=9606 GN=VCP PE=1 SV=4	VCP	0	FALSE	32.391	10	4	58	4	806	89.3	5.26	436	4	cell communication;cell organization and biogenesis;metabolic process;regulation of biological process;response to stimulus;transport	cytoplasm;cytosol;endoplasmic reticulum;extracellular;membrane;nucleus;organelle lumen;proteasome	catalytic activity;enzyme regulator activity;nucleotide binding;protein binding;RNA binding	Pf00004, Pf00910, Pf01057, Pf01078, Pf02359, Pf02933, Pf05496, Pf05673, Pf06068, Pf07724, Pf07726, Pf07728, Pf09336, Pf13191, Pf13207, Pf13401	7415	ENSG00000165280.15	VCP	9	Protein processing in endoplasmic reticulum; Legionellosis		Protein methylation; Translesion Synthesis by POLH; N-glycan trimming in the ER and Calnexin/Calreticulin cycle; Josephin domain DUBs; Ovarian tumor domain proteases; ABC-family proteins mediated transport; HSF1 activation; Hh mutants that don't undergo autocatalytic processing are degraded by ERAD; E3 ubiquitin ligases ubiquitinate target proteins; Neutrophil degranulation; Defective CFTR causes…	35	0.952	0.958256	63.59	4.31193e+06	3.31714e+06	40.25	31.97	3.22436e+06	3.69993e+06	4.32927e+06	3.24504e+06	4.63061e+06	4.59998e+06	2.7568e+06	608007	4.29467e+06	5.88206e+06	829991	3.54331e+06	3.90291e+06
FALSE	High	Master Protein	P17213	Bactericidal permeability-increasing protein OS=Homo sapiens (Human) OX=9606 GN=BPI PE=1 SV=4	BPI	0	FALSE	26.949	14	3	11	3	487	53.9	9.38	264	3	defense response;regulation of biological process;response to stimulus;transport	cytoplasm;extracellular;membrane;organelle lumen		Pf01273, Pf02886	671	ENSG00000101425.12	BPI	20			Antimicrobial peptides; Neutrophil degranulation; Toll Like Receptor 4 (TLR4) Cascade	6	0.882	0.987952	90.18	1.2129e+06	992554	64.72	82.61		496227	2.51114e+06	141398		1.07207e+06	1.65059e+06	2.02733e+06	759868	163832	1.87494e+06	1.37223e+06	252474
FALSE	High	Master Protein	P07585	Decorin OS=Homo sapiens (Human) OX=9606 GN=DCN PE=1 SV=1	DCN	0	FALSE	343.319	59	24	1245	24	359	39.7	8.54	20941	24	cell organization and biogenesis;metabolic process;regulation of biological process;response to stimulus	cytoplasm;extracellular;organelle lumen	enzyme regulator activity;protein binding;RNA binding	Pf01462, Pf12799, Pf13855	1634	ENSG00000011465.16	DCN	12	TGF-beta signaling pathway; Proteoglycans in cancer	BMP2-WNT4-FOXO1 Pathway in Human Primary Endometrial Stromal Cell Differentiation	ECM proteoglycans; A tetrasaccharide linker sequence is required for GAG synthesis; Dermatan sulfate biosynthesis; Degradation of the extracellular matrix; Defective CHSY1 causes TPBS; Defective B4GALT7 causes EDS, progeroid type; Defective B3GALT6 causes EDSP2 and SEMDJL1; CS/DS degradation; Defective CHST14 causes EDS, musculocontractural type; Defective CHST3 causes SEDCJD; Chondroitin sulfate…	24	0.905	0.974828	97.32	8.4011e+08	6.70166e+08	42.48	52.95	8.01338e+08	7.36811e+08	1.24911e+09	6.4965e+08	1.1916e+09	4.76739e+08	1.06696e+09	1.04379e+09	5.27594e+08	5.17468e+08	1.05786e+09	1.17611e+09	1.62358e+09
FALSE	Medium	Master Protein	Q96G03	Phosphoglucomutase-2 OS=Homo sapiens (Human) OX=9606 GN=PGM2 PE=1 SV=4	PGM2	0.018	FALSE	2.252	2	1	1	1	612	68.2	6.73	0	1	metabolic process;transport	cytoplasm;cytosol;extracellular;organelle lumen	catalytic activity;metal ion binding;protein binding	Pf00408, Pf02878, Pf02879, Pf02880	55276	ENSG00000169299.13	PGM2	4	Purine metabolism; Galactose metabolism; Starch and sucrose metabolism; Pentose phosphate pathway; Glycolysis / Gluconeogenesis; Amino sugar and nucleotide sugar metabolism; Metabolic pathways	Glucuronidation	Neutrophil degranulation; Galactose catabolism; Glycogen breakdown (glycogenolysis); Glycogen synthesis; Pentose phosphate pathway (hexose monophosphate shunt)	18	1.426	0.137271	62.11	87643.1	128834	63.31	34.34						69369.3	87764.6	245609	118011	63450.5
FALSE	High	None	A6NMY6	Putative annexin A2-like protein OS=Homo sapiens (Human) OX=9606 GN=ANXA2P2 PE=5 SV=2	ANXA2P2	0	FALSE	84.198	29	9	75	9	339	38.6	6.95	821	9	regulation of biological process	extracellular	enzyme regulator activity;metal ion binding;protein binding	Pf00191	304		ANXA2P2	9				0	0.73	0.974828	84.86	1.32068e+07	1.21312e+07	58.84	47.98	1.927e+07	1.86267e+07	3.92299e+07	1.2137e+07	2.44502e+07	1.0404e+07	1.17052e+07	2.43758e+06	1.00327e+07	6.28834e+06	7.53838e+06	1.34279e+07	2.16363e+07
FALSE	High	Master Protein	P08567	Pleckstrin OS=Homo sapiens (Human) OX=9606 GN=PLEK PE=1 SV=3	PLEK	0.001	FALSE	3.996	4	1	2	1	350	40.1	8.28	42	1	cell differentiation;cell organization and biogenesis;metabolic process;regulation of biological process;response to stimulus;transport	cytoplasm;cytosol;extracellular;membrane	protein binding	Pf00169, Pf00610, Pf15406, Pf15410	5341	ENSG00000115956.9	PLEK	2		Serotonin and anxiety-related events; TYROBP Causal Network; Serotonin and anxiety	Platelet degranulation	7	0.807	0.997412	81.49	284260	230330	70.52	86.26		199480	298961		152190	232505	191693	409098	241859	120297	398778	491797	437984
FALSE	High	Master Protein Candidate	P0C0S5	Histone H2A.Z OS=Homo sapiens (Human) OX=9606 GN=H2AZ1 PE=1 SV=2	H2AFZ	0	FALSE	11.531	23	3	64	1	128	13.5	10.58	750	3	regulation of biological process;response to stimulus	chromosome;nucleus	DNA binding;protein binding	Pf00125	3015	ENSG00000164032.11	H2AFZ	4	Systemic lupus erythematosus; Alcoholism	Proteasome Degradation; Retinoblastoma (RB) in Cancer	SIRT1 negatively regulates rRNA expression; RMTs methylate histone arginines; Activation of anterior HOX genes in hindbrain development during early embryogenesis; NoRC negatively regulates rRNA expression; Meiotic synapsis; Transcriptional regulation by small RNAs; Meiotic recombination; PRC2 methylates histones and DNA; Formation of the beta-catenin:TCF transactivating complex; DNA methylation;…	61	0.852	0.997412	79.25	423974	350319	78.25	80.75	205956	467560	1.8781e+06	324515	977093	345187	515128		199972	208642	557959	284321	477268
FALSE	Medium	Master Protein	P01624	Immunoglobulin kappa variable 3-15 OS=Homo sapiens (Human) OX=9606 GN=IGKV3-15 PE=1 SV=2	IGKV3-15	0.033	FALSE	1.902	8	1	4	1	115	12.5	5.19	0	1	cellular component movement;metabolic process;regulation of biological process;response to stimulus;transport	extracellular;membrane	catalytic activity	Pf00047, Pf07679, Pf07686	28913	ENSG00000282447.1; ENSG00000244437.1	IGKV3-15	2; CHR_HG2290_PATCH			FCERI mediated Ca+2 mobilization; Scavenging of heme from plasma; Classical antibody-mediated complement activation; FCERI mediated MAPK activation; FCERI mediated NF-kB activation; CD22 mediated BCR regulation; Regulation of Complement cascade; Immunoregulatory interactions between a Lymphoid and a non-Lymphoid cell; Cell surface interactions at the vascular wall; FCGR activation; Regulation of …	26	0.624	0.775842	91.06	1.79279e+06	1.28224e+06	73.51	64.09	2.73766e+06	3.80007e+06	4.71144e+06	1.44951e+06	3.73188e+06	1.22831e+06	2.31273e+06	355316	913129		1.3141e+06	3.47099e+06	7.16276e+06
FALSE	High	Master Protein	P07225	Vitamin K-dependent protein S OS=Homo sapiens (Human) OX=9606 GN=PROS1 PE=1 SV=1	PROS1	0	FALSE	10.58	3	1	7	1	676	75.1	5.67	180	1	cellular component movement;coagulation;metabolic process;regulation of biological process;transport	cell surface;extracellular;membrane;organelle lumen	enzyme regulator activity;metal ion binding	Pf00054, Pf00594, Pf02210, Pf06247, Pf07645, Pf12662, Pf12947, Pf14670	5627	ENSG00000184500.14	PROS1	3	Complement and coagulation cascades	Complement and Coagulation Cascades	Platelet degranulation ; Regulation of Complement cascade; Transport of gamma-carboxylated protein precursors from the endoplasmic reticulum to the Golgi apparatus; Common Pathway of Fibrin Clot Formation; Cell surface interactions at the vascular wall; Removal of aminoterminal propeptides from gamma-carboxylated proteins; Gamma-carboxylation of protein precursors	20	0.781	0.997412	42.47	2.85158e+06	2.16953e+06	28.3	40.4	3.12107e+06	3.12802e+06	2.24049e+06	2.77988e+06	2.91966e+06	1.13547e+06	2.64883e+06	2.66768e+06	2.17771e+06	729675	3.20444e+06	3.74567e+06	2.84761e+06
FALSE	High	Master Protein Candidate	P01782	Immunoglobulin heavy variable 3-9 OS=Homo sapiens (Human) OX=9606 GN=IGHV3-9 PE=1 SV=2	IGHV3-9	0	FALSE	14.509	16	1	8	1	118	12.9	7.08	287	1	cellular component movement;metabolic process;regulation of biological process;response to stimulus;transport	extracellular;membrane	catalytic activity	Pf03492	28451		IGHV3-9	14			FCERI mediated Ca+2 mobilization; Scavenging of heme from plasma; Classical antibody-mediated complement activation; FCERI mediated MAPK activation; FCERI mediated NF-kB activation; CD22 mediated BCR regulation; Regulation of Complement cascade; Immunoregulatory interactions between a Lymphoid and a non-Lymphoid cell; Cell surface interactions at the vascular wall; FCGR activation; Regulation of …	26	0.712	0.965053	109.06	619250	340313	114.62	64.36	100329	784259	342988		715030		1.13249e+06	295816	775403		1.19854e+06	2.02358e+06	4.09246e+06
FALSE	High	Master Protein	P02656	Apolipoprotein C-III OS=Homo sapiens (Human) OX=9606 GN=APOC3 PE=1 SV=1	APOC3	0	FALSE	45.305	37	4	42	4	99	10.8	5.41	1841	4	cell organization and biogenesis;metabolic process;regulation of biological process;response to stimulus;transport	endosome;extracellular	enzyme regulator activity;protein binding	Pf05778	345	ENSG00000110245.11	APOC3	11	PPAR signaling pathway	PPAR Alpha Pathway; PPAR signaling pathway; Statin Pathway	Signaling by GPCR; HDL remodeling; Retinoid metabolism and transport; Chylomicron assembly; Chylomicron remodeling	18	0.773	0.997412	94.9	7.87945e+06	5.06219e+06	61.72	56.7	1.53631e+07	1.44077e+07	1.60338e+07	8.64883e+06	1.61253e+07	1.49273e+07	7.47634e+06	625921	4.40799e+06	1.24002e+06	2.77221e+06	8.30429e+06	9.69678e+06
FALSE	High	Master Protein	P01834	Immunoglobulin kappa constant OS=Homo sapiens (Human) OX=9606 GN=IGKC PE=1 SV=2	IGKC	0	FALSE	283.162	91	12	1135	12	107	11.8	6.52	26971	12	cell organization and biogenesis;cellular component movement;defense response;metabolic process;regulation of biological process;response to stimulus;transport	extracellular;membrane	catalytic activity;protein binding	Pf07654	3514		IGKC	2			FCERI mediated Ca+2 mobilization; Scavenging of heme from plasma; Classical antibody-mediated complement activation; FCERI mediated MAPK activation; FCERI mediated NF-kB activation; CD22 mediated BCR regulation; Regulation of Complement cascade; Immunoregulatory interactions between a Lymphoid and a non-Lymphoid cell; Cell surface interactions at the vascular wall; FCGR activation; Regulation of …	26	0.811	0.999633	81.99	1.84058e+09	1.43947e+09	51.75	40.66	2.323e+09	1.86029e+09	1.39616e+09	1.66551e+09	1.8662e+09	7.8248e+08	1.82108e+09	1.97922e+09	1.19892e+09	3.14873e+08	2.06542e+09	3.93262e+09	3.71794e+09
FALSE	High	Master Protein	P08575	Receptor-type tyrosine-protein phosphatase C OS=Homo sapiens (Human) OX=9606 GN=PTPRC PE=1 SV=3		0.006	FALSE	3.298	1	1	2	1	1306	147.4	6.15	18	1												0	0.831	0.997412	76.6	307728	240982	89.63	61.1	212888		581315		236377			1.5849e+06		166068	692554
FALSE	High	None	P31150	Rab GDP dissociation inhibitor alpha OS=Homo sapiens (Human) OX=9606 GN=GDI1 PE=1 SV=2	GDI1	0	FALSE	7.477	9	2	5	2	447	50.6	5.14	100	2	metabolic process;regulation of biological process;response to stimulus;transport	cytoplasm;cytosol;Golgi	catalytic activity;enzyme regulator activity;protein binding	Pf00996	2664	ENSG00000203879.11	GDI1	X		Integrated Breast Cancer Pathway	RAB GEFs exchange GTP for GDP on RABs; Rho GTPase cycle	8	0.741	0.986076	71.49	583588	312829	105.92	66.12		221279	486453	116031	301164	347835		656732	794627	1.15312e+06	613183	175485	106516
[truncated: 378 more rows]
[truncated: 109 more columns]
